# Supplementary material for: Efficient allelic-drive in Drosophila
Source: Nat Commun. 2019 Apr 9;10:1640. doi: 10.1038/s41467-019-09694-w (PMC6456580; doi:10.1038/s41467-019-09694-w)
Supplement: Supplementary file 3 — Source Data [file 41467_2019_9694_MOESM3_ESM.xlsx]

## Sheet: 1e 
Control yccN/++ CF X wt M
								NAx M	DsRd M	DsRd F
	Vial 1			Vial 1
	Number of w- F :	175		Number of w- M :	130	N+:	83
	Yellow +:	1		Yellow +:	47
	Yellow -:	174		Yellow -:	83	DsRd +:	0
	Number of wa F :			Number of wa M :	1	DsRd -:	83
				Nab:	47			36.1538	36.1538	53.7143
	DsRd +:	94
	DsRd -:	81		DsRd +:	47
				DsRd -:	0
	Vial 2			Vial 2
	Number of w- F :	198		Number of w- M :	125	N+:	63
	Yellow +:	0		Yellow +:	62
	Yellow -:	198		Yellow -:	63	DsRd +:	0
	Number of wa F :			Number of wa M :	1	DsRd -:	63
				Nab:	62			49.6	49.6	55.5556
	DsRd +:	110
	DsRd -:	88		DsRd +:	62
				DsRd -:	0
	Vial 3			Vial 3
	Number of w- F :	162		Number of w- M :	106	N+:	64
	Yellow +:	0		Yellow +:	43
	Yellow -:	162		Yellow -:	63	DsRd +:	4
	Number of wa F :			Number of wa M :	3	DsRd -:	60
				Nab:	42			39.6226	41.5094	56.7901
	DsRd +:	92
	DsRd -:	70		DsRd +:	40
				DsRd -:	2
	Vial 4			Vial 4
	Number of w- F :	212		Number of w- M :	111	N+:	80
	Yellow +:	0		Yellow +:	32
	Yellow -:	212		Yellow -:	79	DsRd +:	1
	Number of wa F :			Number of wa M :	3	DsRd -:	79
				Nab:	31			27.9279	28.8288	51.8868
	DsRd +:	110
	DsRd -:	102		DsRd +:	31
				DsRd -:	0
	Vial 5			Vial 5
	Number of w- F :	182		Number of w- M :	128	N+:	81
	Yellow +:	0		Yellow +:	53
	Yellow -:	182		Yellow -:	75	DsRd +:	3
	Number of wa F :			Number of wa M :	4	DsRd -:	78
				Nab:	47			36.7188	38.2812	46.1538
	DsRd +:	84
	DsRd -:	98		DsRd +:	46
				DsRd -:	1
	Vial 6			Vial 6
	Number of w- F :	208		Number of w- M :	170	N+:	107
	Yellow +:	0		Yellow +:	63
	Yellow -:	208		Yellow -:	107	DsRd +:	1
	Number of wa F :			Number of wa M :	4	DsRd -:	106
				Nab:	63			37.0588	36.4706	50
	DsRd +:	104
	DsRd -:	104		DsRd +:	61
				DsRd -:	2
	Vial 7			Vial 7
	Number of w- F :	197		Number of w- M :	159	N+:	94
	Yellow +:	0		Yellow +:	66
	Yellow -:	197		Yellow -:	93	DsRd +:	0
	Number of wa F :			Number of wa M :	2	DsRd -:	94
				Nab:	65			40.8805	37.1069	51.269
	DsRd +:	101
	DsRd -:	96		DsRd +:	59
				DsRd -:	6
Expt. yccN/++; Cas9/+ MF X wt M								NAx M	DsRd M	DsRd F
Experiment 1	Vial 1			Vial 1
	Number of w- F (Receiver):	85		Number of w- M :	101	N+:	8
	Yellow +:	84		Yellow +:	99
	Yellow -:	1		Yellow -:	2	DsRd +:	4
	Number of wa F (Donor):			Number of wa M :	5	DsRd -:	4
				Nab:	93			92.0792	87.1287	61.1765
	DsRd +:	52
	DsRd -:	33		DsRd +:	84
				DsRd -:	9
	Vial 2			Vial 2
	Number of w- F (Receiver):	132		Number of w- M :	101	N+:	3
	Yellow +:	132		Yellow +:	98
	Yellow -:	0		Yellow -:	3	Red +:	2
	Number of wa F (Donor):			Number of wa M :	4	Red -:	1
				Nab:	98			97.0297	84.1584	81.8182
	DsRd +:	108
	DsRd -:	24		DsRd +:	83
				DsRd -:	15
	Vial 3			Vial 3
	Number of w- F (Receiver):	80		Number of w- M :	79	N+:	1
	Yellow +:	80		Yellow +:	77
	Yellow -:	0		Yellow -:	2	Red +:	1
	Number of wa F (Donor):			Number of wa M :	3	Red -:	0
				Nab:	78			98.7342	93.6709	72.5
	DsRd +:	58
	DsRd -:	22		DsRd +:	73
				DsRd -:	5
	Vial 4			Vial 4
	Number of w- F (Receiver):	127		Number of w- M :	165	N+:	18
	Yellow +:	115		Yellow +:	150
	Yellow -:	12		Yellow -:	15	Red +:	0
	Number of wa F (Donor):			Number of wa M :	15	Red -:	18
				Nab:	147			89.0909	84.8485	76.378
	DsRd +:	97
	DsRd -:	30		DsRd +:	140
				DsRd -:	7
	Vial 5			Vial 5
	Number of w- F (Receiver):	80		Number of w- M :	64	N+:	4
	Yellow +:	80		Yellow +:	64
	Yellow -:	0		Yellow -:	0	Red +:	1
	Number of wa F (Donor):			Number of wa M :	4	Red -:	3
				Nab:	60			93.75	89.0625	82.5
	DsRd +:	66
	DsRd -:	14		DsRd +:	56
				DsRd -:	4
	Vial 6			Vial 6
	Number of w- F (Receiver):	115		Number of w- M :	91	N+:	8
	Yellow +:	114		Yellow +:	90
	Yellow -:	1		Yellow -:	1	Red +:	1
	Number of wa F (Donor):			Number of wa M :	4	Red -:	7
				Nab:	83			91.2088	84.6154	81.7391
	DsRd +:	94
	DsRd -:	21		DsRd +:	76
				DsRd -:	7
	Vial 7			Vial 7
	Number of w- F (Receiver):	142		Number of w- M :	85	N+:	7
	Yellow +:	141		Yellow +:	84
	Yellow -:	1		Yellow -:	1	Red +:	3
	Number of wa F (Donor):			Number of wa M :	2	Red -:	4
				Nab:	78			91.7647	83.5294	72.5352
	DsRd +:	103
	DsRd -:	39		DsRd +:	68
				DsRd -:	10
	Vial 8			Vial 8
	Number of w- F (Receiver):	71		Number of w- M :	45	N+:	4
	Yellow +:	70		Yellow +:	45
	Yellow -:	1		Yellow -:	0	Red +:	2
	Number of wa F (Donor):			Number of wa M :	3	Red -:	2
				Nab:	41			91.1111	82.2222	61.9718
	DsRd +:	44
	DsRd -:	27		DsRd +:	35
				DsRd -:	6
	Vial 9			Vial 9
	Number of w- F (Receiver):	72		Number of w- M :	42	N+:	3
	Yellow +:	72		Yellow +:	42
	Yellow -:	0		Yellow -:	0	Red +:	1
	Number of wa F (Donor):			Number of wa M :	1	Red -:	2
				Nab:	39			92.8571	69.0476	72.2222
	DsRd +:	52
	DsRd -:	20		DsRd +:	28
				DsRd -:	11
	Vial 10			Vial 10
	Number of w- F (Receiver):	85		Number of w- M :	39	N+:	2
	Yellow +:	85		Yellow +:	39
	Yellow -:	0		Yellow -:	0	Red +:	0
	Number of wa F (Donor):			Number of wa M :	1	Red -:	2
				Nab:	37			94.8718	82.0513	49.4118
	DsRd +:	42
	DsRd -:	43		DsRd +:	32
				DsRd -:	5
	Vial 11			Vial 11
	Number of w- F (Receiver):	80		Number of w- M :	41	N+:	0
	Yellow +:	79		Yellow +:	41
	Yellow -:	1		Yellow -:	0	Red +:	0
	Number of wa F (Donor):			Number of wa M :	2	Red -:	0
				Nab:	41			100	85.3659	71.25
	DsRd +:	57
	DsRd -:	23		DsRd +:	35
				DsRd -:	6
Experiment 2
	Vial 12			Vial 12
	Number of w- F :	100		Number of w- M :	51	N+:	6
	Yellow +:	95		Yellow +:	51
	Yellow -:	5		Yellow -:	0	DsRd +:	2
	Number of wa F :			Number of wa M :	6	DsRd -:	4
				Nab:	45			88.2353	78.4314	70
	DsRd +:	70
	DsRd -:	30		DsRd +:	38
				DsRd -:	7
	Vial 13			Vial 13
	Number of w- F :	90		Number of w- M :	40	N+:	6
	Yellow +:	88		Yellow +:	40
	Yellow -:	2		Yellow -:	0	DsRd +:	4
	Number of wa F :			Number of wa M :	3	DsRd -:	2
				Nab:	34			85	87.5	75.5556
	DsRd +:	68
	DsRd -:	22		DsRd +:	31
				DsRd -:	3
	Vial 14			Vial 14
	Number of w- F :	103		Number of w- M :	37	N+:	2
	Yellow +:	97		Yellow +:	34
	Yellow -:	6		Yellow -:	3	DsRd +:	1
	Number of wa F :			Number of wa M :	1	DsRd -:	1
				Nab:	35			94.5946	89.1892	75.7282
	DsRd +:	78
	DsRd -:	25		DsRd +:	32
				DsRd -:	3
	Vial 15			Vial 15
	Number of w- F :	74		Number of w- M :	36	N+:	3
	Yellow +:	72		Yellow +:	35
	Yellow -:	2		Yellow -:	1	DsRd +:	1
	Number of wa F :			Number of wa M :	1	DsRd -:	2
				Nab:	33			91.6667	80.5556	72.973
	DsRd +:	54
	DsRd -:	20		DsRd +:	28
				DsRd -:	5
	Vial 16			Vial 16
	Number of w- F :	81		Number of w- M :	37	N+:	4
	Yellow +:	79		Yellow +:	36
	Yellow -:	2		Yellow -:	1	DsRd +:	1
	Number of wa F :			Number of wa M :	2	DsRd -:	3
				Nab:	33			89.1892	75.6757	72.8395
	DsRd +:	59
	DsRd -:	22		DsRd +:	27
				DsRd -:	6
	Vial 17			Vial
	Number of w- F :	68		Number of w- M :	51	N+:	2
	Yellow +:	68		Yellow +:	51
	Yellow -:	0		Yellow -:	0	DsRd +:	2
	Number of wa F :			Number of wa M :	2	DsRd -:	0
				Nab:	49			96.0784	96.0784	89.7059
	DsRd +:	61
	DsRd -:	7		DsRd +:	47
				DsRd -:	2
Experiment 3
	Vial 18			Vial
	Number of w- F :	65		Number of w- M :	90	N+:	6
	Yellow +:	63		Yellow +:	86
	Yellow -:	2		Yellow -:	4	DsRd +:	0
	Number of wa F :			Number of wa M :	9	DsRd -:	6
				Nab:	84			93.3333	82.2222	69.2308
	DsRd +:	45
	DsRd -:	20		DsRd +:	74
				DsRd -:	10
	Vial 19			Vial
	Number of w- F :	83		Number of w- M :	87	N+:	5
	Yellow +:	83		Yellow +:	87
	Yellow -:	0		Yellow -:	0	DsRd +:	1
	Number of wa F :			Number of wa M :	4	DsRd -:	4
				Nab:	82			94.2529	90.8046	68.6747
	DsRd +:	57
	DsRd -:	26		DsRd +:	78
				DsRd -:	4
	Vial 20			Vial
	Number of w- F :	105		Number of w- M :	86	N+:	5
	Yellow +:	101		Yellow +:	85
	Yellow -:	4		Yellow -:	1	DsRd +:	0
	Number of wa F :			Number of wa M :	5	DsRd -:	5
				Nab:	81			94.186	84.8837	80
	DsRd +:	84
	DsRd -:	21		DsRd +:	73
				DsRd -:	8
	Vial 21			Vial
	Number of w- F :	73		Number of w- M :	53	N+:	3
	Yellow +:	73		Yellow +:	52
	Yellow -:	0		Yellow -:	1	DsRd +:	1
	Number of wa F :			Number of wa M :	3	DsRd -:	2
				Nab:	50			94.3396	86.7925	71.2329
	DsRd +:	52
	DsRd -:	21		DsRd +:	45
				DsRd -:	5
	Vial 22			Vial
	Number of w- F :	70		Number of w- M :	38	N+:	1
	Yellow +:	70		Yellow +:	38
	Yellow -:	0		Yellow -:	0	DsRd +:	0
	Number of wa F :			Number of wa M :	1	DsRd -:	1
				Nab:	37			97.3684	81.5789	70
	DsRd +:	49
	DsRd -:	21		DsRd +:	31
				DsRd -:	6
Experiment 4
	Vial 23			Vial
	Number of w- F :	86		Number of w- M :	62	N+:	3
	Yellow +:	86		Yellow +:	62
	Yellow -:	0		Yellow -:	0	DsRd +:	1
	Number of wa F :			Number of wa M :	3	DsRd -:	2
				Nab:	59			95.1613	91.9355	59.3023
	DsRd +:	51
	DsRd -:	35		DsRd +:	56
				DsRd -:	3
	Vial 24			Vial
	Number of w- F :	78		Number of w- M :	57	N+:	3
	Yellow +:	78		Yellow +:	56
	Yellow -:	0		Yellow -:	1	DsRd +:	0
	Number of wa F :			Number of wa M :	3	DsRd -:	3
				Nab:	54			94.7368	87.7193	80.7692
	DsRd +:	63
	DsRd -:	15		DsRd +:	50
				DsRd -:	4
	Vial 25			Vial
	Number of w- F :	95		Number of w- M :	86	N+:	3
	Yellow +:	93		Yellow +:	86
	Yellow -:	2		Yellow -:	0	DsRd +:	1
	Number of wa F :			Number of wa M :	5	DsRd -:	2
				Nab:	83			96.5116	93.0233	70.5263
	DsRd +:	67
	DsRd -:	28		DsRd +:	79
				DsRd -:	4
	Vial 26			Vial
	Number of w- F :	121		Number of w- M :	77	N+:	3
	Yellow +:	120		Yellow +:	77
	Yellow -:	1		Yellow -:	0	DsRd +:	1
	Number of wa F :			Number of wa M :	4	DsRd -:	2
				Nab:	74			96.1039	87.013	71.9008
	DsRd +:	87
	DsRd -:	34		DsRd +:	66
				DsRd -:	8

## Sheet: 1f-2a-3c 
control yccN wa/++ CF X w- M															Expt. yccN wa/++; Cas9/+ X w-M
								Ax M %	DsRd M %	DsRd F %	Rec. M %	Rec. F %	total progeny									Ax in Rec. M	DsRd in Rec. M	DsRd in Rec. F	% Rec. F	% Rec. M	Ax% in DR+ M	Ax % in DR-	total progeny
Experiment 1	Vial 1			Vial 1											Vial 1			Vial 1
	Number of w- F (Receiver):	34		Number of w- M (Reciever):	23	N+:	23								Number of w- F (Receiver):	20		Number of w- M (Reciever):	22	N+:	2
	Yellow +:	34		Yellow +:	22										Yellow +:	1		Yellow +:	0
	Yellow -:	0		Yellow -:	1	DsRd +:	1								Yellow -:	19		Yellow -:	22	DsRd +:	1
	Number of wa F (Donor):	41		Number of wa M (Donor):	23	DsRd -:	22								Number of wa F (Donor):	38		Number of wa M (Donor):	63	DsRd -:	1	90	77.2727	70	34.4828	25.8824	93.75	75	143
				Nab:	0			0	4.34783	2.94118	50	45.3333	121
	DsRd +:	1		DsRd +:	0										DsRd +:	14		Nab:	18	MW:	2
	DsRd -:	33		DsRd -:	0										DsRd -:	6		DsRd +:	15	DsRd +:	1
																		DsRd -:	3	DsRd -:	1
	Vial 2			Vial 2
	Number of w- F (Receiver):	41		Number of w- M (Reciever):	35	N+:	34								Vial 2			Vial 2
	Yellow +:	41		Yellow +:	35										Number of w- F (Receiver):	18		Number of w- M (Reciever):	12	N+:	1
	Yellow -:	0		Yellow -:	0	DsRd +:	0								Yellow +:	0		Yellow +:	0
	Number of wa F (Donor):	47		Number of wa M (Donor):	20	DsRd -:	34								Yellow -:	18		Yellow -:	12	DsRd +:	0
				Nab:	1			2.85714	0	2.43902	63.6364	46.5909	143		Number of wa F (Donor):	35		Number of wa M (Donor):	46	DsRd -:	1	90.9091	91.6667	72.2222	33.9623	20.6897	100	0	111
	DsRd +:	1		DsRd +:	0
	DsRd -:	40		DsRd -:	1										DsRd +:	13		Nab:	10	MW:	1
															DsRd -:	5		DsRd +:	10	DsRd +:	1
																		DsRd -:	0	DsRd -:	0
	Vial 3			Vial 3
	Number of w- F (Receiver):	44		Number of w- M (Reciever):	37	N+:	37
	Yellow +:	44		Yellow +:	37										Vial 3			Vial 3
	Yellow -:	0		Yellow -:	0	DsRd +:	1								Number of w- F (Receiver):	13		Number of w- M (Reciever):	16	N+:	2
	Number of wa F (Donor):	44		Number of wa M (Donor):	22	DsRd -:	36								Yellow +:	0		Yellow +:	0
				Nab:	0			0	2.7027	4.54545	62.7119	50	147		Yellow -:	13		Yellow -:	16	DsRd +:	0
	DsRd +:	2		DsRd +:	0										Number of wa F (Donor):	22		Number of wa M (Donor):	30	DsRd -:	2	83.3333	68.75	61.5385	37.1429	34.7826	100	50	81
	DsRd -:	42		DsRd -:	0
															DsRd +:	8		Nab:	10	MW:	4
															DsRd -:	5		DsRd +:	8	DsRd +:	3
	Vial 4			Vial 4														DsRd -:	2	DsRd -:	1
	Number of w- F (Receiver):	57		Number of w- M (Reciever):	40	N+:	40
	Yellow +:	57		Yellow +:	39
	Yellow -:	0		Yellow -:	1	DsRd +:	1								Vial 4			Vial 4
	Number of wa F (Donor):	45		Number of wa M (Donor):	31	DsRd -:	39								Number of w- F (Receiver):	26		Number of w- M (Reciever):	10	N+:	1
				Nab:	0			0	2.5	0	56.338	55.8824	173		Yellow +:	0		Yellow +:	0
	DsRd +:	0		DsRd +:	0										Yellow -:	26		Yellow -:	10	DsRd +:	1
	DsRd -:	57		DsRd -:	0										Number of wa F (Donor):	26		Number of wa M (Donor):	25	DsRd -:	0	90	90	92.3077	50	28.5714	88.8889	100	87
															DsRd +:	24		Nab:	9	MW:	0
	Vial 5			Vial 5											DsRd -:	2		DsRd +:	8	DsRd +:	0
	Number of w- F (Receiver):	32		Number of w- M (Reciever):	37	N+:	37											DsRd -:	1	DsRd -:	0
	Yellow +:	32		Yellow +:	36
	Yellow -:	0		Yellow -:	1	DsRd +:	1
	Number of wa F (Donor):	43		Number of wa M (Donor):	26	DsRd -:	36								Vial 5			Vial 5
				Nab:	0			0	2.7027	9.375	58.7302	42.6667	138		Number of w- F (Receiver):	24		Number of w- M (Reciever):	12	N+:	2
	DsRd +:	3		DsRd +:	0										Yellow +:	0		Yellow +:	1
	DsRd -:	29		DsRd -:	0										Yellow -:	24		Yellow -:	11	DsRd +:	0
															Number of wa F (Donor):	34		Number of wa M (Donor):	45	DsRd -:	2	80	41.6667	33.3333	41.3793	21.0526	100	66.6667	115
	Vial 6			Vial 6											DsRd +:	8		Nab:	8	MW:	2
	Number of w- F (Receiver):	34		Number of w- M (Reciever):	35	N+:	35								DsRd -:	16		DsRd +:	4	DsRd +:	1
	Yellow +:	34		Yellow +:	35													DsRd -:	4	DsRd -:	1
	Yellow -:	0		Yellow -:	0	DsRd +:	0
	Number of wa F (Donor):	44		Number of wa M (Donor):	15	DsRd -:	35
				Nab:	0			0	0	0	70	43.5897	128		Vial 6			Vial 6
	DsRd +:	0		DsRd +:	0										Number of w- F (Receiver):	20		Number of w- M (Reciever):	17	N+:	0
	DsRd -:	34		DsRd -:	0										Yellow +:	0		Yellow +:	0
															Yellow -:	20		Yellow -:	17	DsRd +:	0
															Number of wa F (Donor):	34		Number of wa M (Donor):	36	DsRd -:	0	100	94.1176	70	37.037	32.0755	100	100	107
	Vial 7			Vial 7
	Number of w- F (Receiver):	34		Number of w- M (Reciever):	29	N+:	29								DsRd +:	14		Nab:	11	MW:	6
	Yellow +:	34		Yellow +:	29										DsRd -:	6		DsRd +:	10	DsRd +:	6
	Yellow -:	0		Yellow -:	0	DsRd +:	0											DsRd -:	1	DsRd -:	0
	Number of wa F (Donor):	32		Number of wa M (Donor):	19	DsRd -:	29
				Nab:	0			0	0	0	60.4167	51.5152	114
	DsRd +:	0		DsRd +:	0										Vial 7			Vial 7
	DsRd -:	34		DsRd -:	0										Number of w- F (Receiver):	28		Number of w- M (Reciever):	17	N+:	3
															Yellow +:	0		Yellow +:	0
															Yellow -:	28		Yellow -:	17	DsRd +:	2
	Vial 8			Vial 8											Number of wa F (Donor):	38		Number of wa M (Donor):	34	DsRd -:	1	75	70.5882	67.8571	42.4242	33.3333	77.7778	66.6667	117
	Number of w- F (Receiver):	48		Number of w- M (Reciever):	35	N+:	35
	Yellow +:	48		Yellow +:	35										DsRd +:	19		Nab:	9	MW:	5
	Yellow -:	0		Yellow -:	0	DsRd +:	0								DsRd -:	9		DsRd +:	7	DsRd +:	3
	Number of wa F (Donor):	38		Number of wa M (Donor):	34	DsRd -:	35											DsRd -:	2	DsRd -:	2
				Nab:	0			0	0	2.08333	50.7246	55.814	155
	DsRd +:	1		DsRd +:	0
	DsRd -:	47		DsRd -:	0										Vial 8			Vial 8
															Number of w- F (Receiver):	20		Number of w- M (Reciever):	15	N+:	4
															Yellow +:	0		Yellow +:	0
															Yellow -:	20		Yellow -:	15	DsRd +:	0
	Vial 9			Vial 9											Number of wa F (Donor):	21		Number of wa M (Donor):	37	DsRd -:	4	63.6364	53.3333	55	48.7805	28.8462	100	20	93
	Number of w- F (Receiver):	38		Number of w- M (Reciever):	36	N+:	36
	Yellow +:	38		Yellow +:	35										DsRd +:	11		Nab:	7	MW:	4
	Yellow -:	0		Yellow -:	1	DsRd +:	1								DsRd -:	9		DsRd +:	6	DsRd +:	2
	Number of wa F (Donor):	39		Number of wa M (Donor):	25	DsRd -:	35											DsRd -:	1	DsRd -:	2
				Nab:	0			0	2.77778	0	59.0164	49.3506	138
	DsRd +:	0		DsRd +:	0
	DsRd -:	38		DsRd -:	0										Vial 9			Vial 9
															Number of w- F (Receiver):	24		Number of w- M (Reciever):	17	N+:	2
															Yellow +:	0		Yellow +:	1
															Yellow -:	24		Yellow -:	16	DsRd +:	0
Experiment 2	Vial 10			Vial 10											Number of wa F (Donor):	45		Number of wa M (Donor):	47	DsRd -:	2	87.5	64.7059	58.3333	34.7826	26.5625	100	66.6667	133
	Number of w- F (Receiver):	28		Number of w- M (Reciever):	26	N+:	26
	Yellow +:	0		Yellow +:	0										DsRd +:	14		Nab:	14	MW:	1
	Yellow -:	28		Yellow -:	26	DsRd +:	0								DsRd -:	10		DsRd +:	10	DsRd +:	1
	Number of wa F (Donor):	30		Number of wa M (Donor):	15	DsRd -:	26											DsRd -:	4	DsRd -:	0
				Nab:	0			0	0	0	63.4146	48.2759	99
	DsRd +:	0		DsRd +:	0
	DsRd -:	28		DsRd -:	0										Vial 10			Vial 10
															Number of w- F (Receiver):	23		Number of w- M (Reciever):	7	N+:	0
															Yellow +:	3		Yellow +:	0
	Vial 11			Vial 11											Yellow -:	20		Yellow -:	7	DsRd +:	0
	Number of w- F (Receiver):	36		Number of w- M (Reciever):	26	N+:	24								Number of wa F (Donor):	38		Number of wa M (Donor):	45	DsRd -:	0	100	57.1429	43.4783	37.7049	13.4615	100	100	113
	Yellow +:	0		Yellow +:	1
	Yellow -:	36		Yellow -:	25	DsRd +:	1								DsRd +:	10		Nab:	4	MW:	3
	Number of wa F (Donor):	25		Number of wa M (Donor):	25	DsRd -:	23								DsRd -:	13		DsRd +:	2	DsRd +:	2
				Nab:	2			7.69231	3.84615	41.6667	50.9804	59.0164	112					DsRd -:	2	DsRd -:	1
	DsRd +:	15		DsRd +:	0
	DsRd -:	21		DsRd -:	2
														Experiment 2	Vial 11			Vial 11
															Number of w- F (Receiver):	21		Number of w- M (Reciever):	22	N+:	4
	Vial 12			Vial 12											Yellow +:	20		Yellow +:	18
	Number of w- F (Receiver):	23		Number of w- M (Reciever):	30	N+:	30								Yellow -:	1		Yellow -:	4	DsRd +:	2
	Yellow +:	0		Yellow +:	0										Number of wa F (Donor):	44		Number of wa M (Donor):	43	DsRd -:	2	81.8182	72.7273	47.619	32.3077	33.8462	87.5	66.6667	130
	Yellow -:	23		Yellow -:	30	DsRd +:	0
	Number of wa F (Donor):	45		Number of wa M (Donor):	11	DsRd -:	30								DsRd +:	10		Nab:	18	MW:	0
				Nab:	0			0	0	4.34783	73.1707	33.8235	109		DsRd -:	11		DsRd +:	14	DsRd +:	0
	DsRd +:	1		DsRd +:	0													DsRd -:	4	DsRd -:	0
	DsRd -:	22		DsRd -:	0
															Vial 12			Vial 12
	Vial 13			Vial 13											Number of w- F (Receiver):	24		Number of w- M (Reciever):	9	N+:	4
	Number of w- F (Receiver):	28		Number of w- M (Reciever):	25	N+:	23								Yellow +:	24		Yellow +:	8
	Yellow +:	0		Yellow +:	0										Yellow -:	0		Yellow -:	1	DsRd +:	1
	Yellow -:	28		Yellow -:	25	DsRd +:	0								Number of wa F (Donor):	32		Number of wa M (Donor):	34	DsRd -:	3	55.5556	55.5556	50	42.8571	20.9302	80	25	99
	Number of wa F (Donor):	23		Number of wa M (Donor):	13	DsRd -:	23
				Nab:	2			8	0	0	65.7895	54.902	89		DsRd +:	12		Nab:	5	MW:	0
	DsRd +:	0		DsRd +:	0										DsRd -:	12		DsRd +:	4	DsRd +:	0
	DsRd -:	28		DsRd -:	2													DsRd -:	1	DsRd -:	0
Experiment 3	Vial 14			Vial 14											Vial 13			Vial 13
	Number of w- F (Receiver):	11		Number of w- M (Reciever):	4	N+:	4								Number of w- F (Receiver):	24		Number of w- M (Reciever):	28	N+:	17
	Yellow +:	0		Yellow +:	0										Yellow +:	15		Yellow +:	12
	Yellow -:	11		Yellow -:	4	DsRd +:	0								Yellow -:	9		Yellow -:	16	DsRd +:	2
	Number of wa F (Donor):	13		Number of wa M (Donor):	2	DsRd -:	4								Number of wa F (Donor):	45		Number of wa M (Donor):	55	DsRd -:	15	39.2857	28.5714	41.6667	34.7826	33.7349	75	25	152
				Nab:	0			0	0	0	66.6667	45.8333	30
	DsRd +:	0		DsRd +:	0										DsRd +:	10		Nab:	11	MW:	0
	DsRd -:	11		DsRd -:	0										DsRd -:	14		DsRd +:	6	DsRd +:	0
																		DsRd -:	5	DsRd -:	0
	Vial 15			Vial 15
	Number of w- F (Receiver):	23		Number of w- M (Reciever):	22	N+:	22								Vial 14			Vial 14
	Yellow +:	0		Yellow +:	0										Number of w- F (Receiver):	28		Number of w- M (Reciever):	21	N+:	5
	Yellow -:	23		Yellow -:	22	DsRd +:	0								Yellow +:	28		Yellow +:	18
	Number of wa F (Donor):	26		Number of wa M (Donor):	12	DsRd -:	22								Yellow -:	0		Yellow -:	3	DsRd +:	3
				Nab:	0			0	0	0	64.7059	46.9388	83		Number of wa F (Donor):	31		Number of wa M (Donor):	49	DsRd -:	2	76.1905	71.4286	64.2857	47.4576	30	80	66.6667	129
	DsRd +:	0		DsRd +:	0
	DsRd -:	23		DsRd -:	0										DsRd +:	18		Nab:	16	MW:	0
															DsRd -:	10		DsRd +:	12	DsRd +:	0
																		DsRd -:	4	DsRd -:	0
	Vial 16			Vial 16
	Number of w- F (Receiver):	6		Number of w- M (Reciever):	7	N+:	7
	Yellow +:	0		Yellow +:	0										Vial 15			Vial 15
	Yellow -:	6		Yellow -:	7	DsRd +:	0								Number of w- F (Receiver):	23		Number of w- M (Reciever):	19	N+:	7
	Number of wa F (Donor):	8		Number of wa M (Donor):	4	DsRd -:	7								Yellow +:	23		Yellow +:	14
				Nab:	0			0	0	0	63.6364	42.8571	25		Yellow -:	0		Yellow -:	5	DsRd +:	0
	DsRd +:	0		DsRd +:	0										Number of wa F (Donor):	43		Number of wa M (Donor):	42	DsRd -:	7	63.1579	26.3158	52.1739	34.8485	31.1475	100	50	127
	DsRd -:	6		DsRd -:	0
															DsRd +:	12		Nab:	12	MW:	0
															DsRd -:	11		DsRd +:	5	DsRd +:	0
	Vial 17			Vial 17														DsRd -:	7	DsRd -:	0
	Number of w- F (Receiver):	19		Number of w- M (Reciever):	11	N+:	11
	Yellow +:	0		Yellow +:	0
	Yellow -:	19		Yellow -:	11	DsRd +:	0								Vial 16			Vial 16
	Number of wa F (Donor):	22		Number of wa M (Donor):	14	DsRd -:	11								Number of w- F (Receiver):	27		Number of w- M (Reciever):	37	N+:	5
				Nab:	0			0	0	10.5263	44	46.3415	66		Yellow +:	25		Yellow +:	33
	DsRd +:	2		DsRd +:	0										Yellow -:	2		Yellow -:	4	DsRd +:	1
	DsRd -:	17		DsRd -:	0										Number of wa F (Donor):	49		Number of wa M (Donor):	45	DsRd -:	4	86.4865	59.4595	74.0741	35.5263	45.122	95.4545	73.3333	158
															DsRd +:	20		Nab:	32	MW:	0
	Vial 18			Vial 18											DsRd -:	7		DsRd +:	21	DsRd +:	0
	Number of w- F (Receiver):	4		Number of w- M (Reciever):	6	N+:	6											DsRd -:	11	DsRd -:	0
	Yellow +:	0		Yellow +:	0
	Yellow -:	4		Yellow -:	6	DsRd +:	0
	Number of wa F (Donor):	2		Number of wa M (Donor):	0	DsRd -:	6							Experiment 4
				Nab:	0			0	0	0	100	66.6667	12		Vial 17			Vial 17
	DsRd +:	0		DsRd +:	0										Number of w- F (Receiver):	24		Number of w- M (Reciever):	17
	DsRd -:	4		DsRd -:	0										Yellow +:	0		Yellow +:	0
															Yellow -:	24		Yellow -:	17
															Number of wa F (Donor):	43		Number of wa M (Donor):	43			64.7059	35.2941	58.3333	28.3333	35.8209			127
	Vial 19			Vial 19														N+:	6
	Number of w- F (Receiver):	11		Number of w- M (Reciever):	10	N+:	10								DsRd +:	14		Nab:	11
	Yellow +:	0		Yellow +:	0										DsRd -:	10		DsRd +:	6
	Yellow -:	11		Yellow -:	10	DsRd +:	0											DsRd -:	11
	Number of wa F (Donor):	11		Number of wa M (Donor):	8	DsRd -:	10
				Nab:	0			0	0	0	55.5556	50	40		Vial 18			Vial 18
	DsRd +:	0		DsRd +:	0										Number of w- F (Receiver):	44		Number of w- M (Reciever):	29
	DsRd -:	11		DsRd -:	0										Yellow +:	0		Yellow +:	0
															Yellow -:	44		Yellow -:	29
Experiment 4															Number of wa F (Donor):	68		Number of wa M (Donor):	87			86.2069	79.3103	65.9091	25	39.2857			228
	Vial 20			Vial 20														N+:	4
	Number of w- F (Receiver):	57		Number of w- M (Reciever):	31	N+:	31								DsRd +:	29		Nab:	25
	Yellow +:	0		Yellow +:	0										DsRd -:	15		DsRd +:	23
	Yellow -:	57		Yellow -:	31	DsRd +:	0											DsRd -:	6
	Number of wa F (Donor):	38		Number of wa M (Donor):	18	DsRd -:	31
				Nab:	0			0	0	1.75439	63.2653	60	144
	DsRd +:	1		DsRd +:	0										Vial 19			Vial 19
	DsRd -:	56		DsRd -:	0										Number of w- F (Receiver):	68		Number of w- M (Reciever):	63
															Yellow +:	0		Yellow +:	0
															Yellow -:	68		Yellow -:	63
	Vial 21			Vial 21											Number of wa F (Donor):	102		Number of wa M (Donor):	117			84.127	73.0159	58.8235	35	40			350
	Number of w- F (Receiver):	34		Number of w- M (Reciever):	40	N+:	40											N+:	10
	Yellow +:	0		Yellow +:	0										DsRd +:	40		Nab:	53
	Yellow -:	34		Yellow -:	40	DsRd +:	0								DsRd -:	28		DsRd +:	46
	Number of wa F (Donor):	20		Number of wa M (Donor):	40	DsRd -:	40											DsRd -:	17
				Nab:	0			0	0	0	50	62.963	134
	DsRd +:	0		DsRd +:	0
	DsRd -:	34		DsRd -:	0										Vial 20			Vial 20
															Number of w- F (Receiver):	33		Number of w- M (Reciever):	28
															Yellow +:	0		Yellow +:	0
	Vial 22			Vial 22											Yellow -:	33		Yellow -:	28
	Number of w- F (Receiver):	28		Number of w- M (Reciever):	39	N+:	39								Number of wa F (Donor):	51		Number of wa M (Donor):	47			89.2857	50	63.6364	37.3333	39.2857			159
	Yellow +:	0		Yellow +:	0													N+:	3
	Yellow -:	28		Yellow -:	39	DsRd +:	0								DsRd +:	21		Nab:	25
	Number of wa F (Donor):	34		Number of wa M (Donor):	12	DsRd -:	39								DsRd -:	12		DsRd +:	14
				Nab:	0			0	0	0	76.4706	45.1613	113					DsRd -:	14			79.3599	63.0461	60.0296	37.5572	30.7215	92.3982	59.4792	137.95
	DsRd +:	0		DsRd +:	0
	DsRd -:	28		DsRd -:	0
																													2759
	Vial 23			Vial 23
	Number of w- F (Receiver):	53		Number of w- M (Reciever):	79	N+:	79
	Yellow +:	0		Yellow +:	4
	Yellow -:	53		Yellow -:	75	DsRd +:	1
	Number of wa F (Donor):	87		Number of wa M (Donor):	22	DsRd -:	78
				Nab:	0			0	1.26582	0	78.2178	37.8571	241
	DsRd +:	0		DsRd +:	0
	DsRd -:	53		DsRd -:	0
						Averages		0.806498	0.875782	3.46431	62.9325	49.6252	111.043
													2554

## Sheet: 2c
% embryos with N- phenotype
CF yccN/+ + X w- M	MF yccN/+ +; Cas9/+ X w- M	MF yccN/+ + X Ax16 M
	16.66	13.7
0	31.81	9.3
0	17.02	6
0	12.19	15.7
0	18	12.95
0	13.5	9.15
0	21.43	19.35
0	14.29
0	22.8
0	20.4
0	10.05
0	18.25
0	28.45
0	32.18
0	8.95
0	30.3
0	12
	19.3106	12.3071

## Sheet: 2d
Control yccN Ax/+ + CF X - N+IS/Y M
											% N- F	Total Progeny
Experiment 1	Vial 1					Vial 1
	Number of w- F (Receiver):	41	N-:	0		Number of w- M (Reciever):	28	N+:	26
	Yellow +:	41	DsRd +:			Yellow +:	28
	Yellow -:	0	DsRd -:			Yellow -:	0	DsRd +:
	Number of wa F (Donor):	37				Number of wa M (Donor):	29	DsRd -:
	N+:	38				Nab:	0				0	135
	DsRd +:		Nab:	0
	DsRd -:		DsRd +:			DsRd +:		MW M:	2
			DsRd -:			DsRd -:		MW F:	3
	Vial 2					Vial 2
	Number of w- F (Receiver):	30	N-:	0		Number of w- M (Reciever):	31	N+:	31
	Yellow +:	30	DsRd +:			Yellow +:	29
	Yellow -:	0	DsRd -:			Yellow -:	2	DsRd +:
	Number of wa F (Donor):	38				Number of wa M (Donor):	29	DsRd -:
	N+:	30				Nab:	0				0	128
	DsRd +:		Nab:	0
	DsRd -:		DsRd +:			DsRd +:		MW M:	0
			DsRd -:			DsRd -:		MW F:	0
	Vial 3					Vial 3
	Number of w- F (Receiver):	26	N-:	0		Number of w- M (Reciever):	32	N+:	31
	Yellow +:	25	DsRd +:			Yellow +:	30
	Yellow -:	1	DsRd -:			Yellow -:	2	DsRd +:
	Number of wa F (Donor):	39				Number of wa M (Donor):	17	DsRd -:
	N+:	26				Nab:	0				0	114
	DsRd +:		Nab:	0
	DsRd -:		DsRd +:			DsRd +:		MW M:	1
			DsRd -:			DsRd -:		MW F:	0
	Vial 4					Vial 4
	Number of w- F (Receiver):	32	N-:	0		Number of w- M (Reciever):	30	N+:	30
	Yellow +:	32	DsRd +:			Yellow +:	28
	Yellow -:	0	DsRd -:			Yellow -:	2	DsRd +:
	Number of wa F (Donor):	33				Number of wa M (Donor):	25	DsRd -:
	N+:	32				Nab:	0				0	120
	DsRd +:		Nab:	0
	DsRd -:		DsRd +:			DsRd +:		MW M:	0
			DsRd -:			DsRd -:		MW F:	0
	Vial 5					Vial 5
	Number of w- F (Receiver):	42	N-:	0		Number of w- M (Reciever):	29	N+:	29
	Yellow +:	41	DsRd +:			Yellow +:	27
	Yellow -:	1	DsRd -:			Yellow -:	2	DsRd +:
	Number of wa F (Donor):	16				Number of wa M (Donor):	21	DsRd -:
	N+:	42				Nab:	0				0	108
	DsRd +:		Nab:	0
	DsRd -:		DsRd +:			DsRd +:		MW M:	0
			DsRd -:			DsRd -:		MW F:	0
	Vial 6					Vial 6
	Number of w- F (Receiver):	35	N-:	0		Number of w- M (Reciever):	42	N+:	42
	Yellow +:	35	DsRd +:			Yellow +:	38
	Yellow -:	0	DsRd -:			Yellow -:	4	DsRd +:
	Number of wa F (Donor):	31				Number of wa M (Donor):	23	DsRd -:
	N+:	35				Nab:	0				0	131
	DsRd +:		Nab:	0
	DsRd -:		DsRd +:			DsRd +:		MW M:	0
			DsRd -:			DsRd -:		MW F:	0
	Vial 7					Vial 7
	Number of w- F (Receiver):	27	N-:	0		Number of w- M (Reciever):	32	N+:	29
	Yellow +:	27	DsRd +:			Yellow +:	31
	Yellow -:	0	DsRd -:			Yellow -:	1	DsRd +:
	Number of wa F (Donor):	42				Number of wa M (Donor):	22	DsRd -:
	N+:	27				Nab:	1				0	123
	DsRd +:		Nab:	0
	DsRd -:		DsRd +:			DsRd +:		MW M:	2
			DsRd -:			DsRd -:		MW F:	0
	Vial 8					Vial 8
	Number of w- F (Receiver):	35	N-:	0		Number of w- M (Reciever):	29	N+:	29
	Yellow +:	34	DsRd +:			Yellow +:	26
	Yellow -:	1	DsRd -:			Yellow -:	3	DsRd +:
	Number of wa F (Donor):	41				Number of wa M (Donor):	20	DsRd -:
	N+:	35				Nab:	0				0	125
	DsRd +:		Nab:	0
	DsRd -:		DsRd +:			DsRd +:		MW M:	0
			DsRd -:			DsRd -:		MW F:	0
	Vial 9					Vial 9
	Number of w- F (Receiver):	40	N-:	0		Number of w- M (Reciever):	20	N+:	20
	Yellow +:	39	DsRd +:			Yellow +:	20
	Yellow -:	1	DsRd -:			Yellow -:	0	DsRd +:
	Number of wa F (Donor):	40				Number of wa M (Donor):	22	DsRd -:
	N+:	40				Nab:	0				0	122
	DsRd +:		Nab:	0
	DsRd -:		DsRd +:			DsRd +:		MW M:	0
			DsRd -:			DsRd -:		MW F:	0
Experiment 2	Vial 10					Vial 10
	Number of w- F (Receiver):	18	N-:	0		Number of w- M (Reciever):	14	N+:	13
	Yellow +:	17	DsRd +:	0		Yellow +:	14
	Yellow -:	1	DsRd -:	0		Yellow -:	0	DsRd +:	0
	Number of wa F (Donor):	22				Number of wa M (Donor):	13	DsRd -:	13
	N+:	18				Nab:	0				0	67
	DsRd +:	1	Nab:	0
	DsRd -:	17	DsRd +:	0		DsRd +:	0	MW M:	1
			DsRd -:	0		DsRd -:	0	MW F:	0
	Vial 11					Vial 11
	Number of w- F (Receiver):	36	N-:	0		Number of w- M (Reciever):	42	N+:	40
	Yellow +:	36	DsRd +:	0		Yellow +:	42
	Yellow -:	0	DsRd -:	0		Yellow -:	0	DsRd +:	1
	Number of wa F (Donor):	50				Number of wa M (Donor):	25	DsRd -:	39
	N+:	36				Nab:	1				0	153
	DsRd +:	0	Nab:	0
	DsRd -:	36	DsRd +:	0		DsRd +:	0	MW M:	1
			DsRd -:	0		DsRd -:	1	MW F:	0
	Vial 12					Vial 12
	Number of w- F (Receiver):	19	N-:	0		Number of w- M (Reciever):	28	N+:	28
	Yellow +:	18	DsRd +:	0		Yellow +:	27
	Yellow -:	1	DsRd -:	0		Yellow -:	1	DsRd +:	0
	Number of wa F (Donor):	27				Number of wa M (Donor):	26	DsRd -:	28
	N+:	19				Nab:	0				0	100
	DsRd +:	1	Nab:	0
	DsRd -:	18	DsRd +:	0		DsRd +:	0	MW M:	0
			DsRd -:	0		DsRd -:	0	MW F:	0
	Vial 13					Vial 13
	Number of w- F (Receiver):	56	N-:	0		Number of w- M (Reciever):	43	N+:	43
	Yellow +:	55	DsRd +:	0		Yellow +:	43
	Yellow -:	1	DsRd -:	0		Yellow -:	0	DsRd +:	0
	Number of wa F (Donor):	46				Number of wa M (Donor):	26	DsRd -:	43
	N+:	56				Nab:	0				0	171
	DsRd +:	1	Nab:	0
	DsRd -:	55	DsRd +:	0		DsRd +:	0	MW M:	0
			DsRd -:	0		DsRd -:	0	MW F:	0
	Vial 14					Vial 14
	Number of w- F (Receiver):	27	N-:	0		Number of w- M (Reciever):	47	N+:	47
	Yellow +:	27	DsRd +:	0		Yellow +:	46
	Yellow -:	0	DsRd -:	0		Yellow -:	1	DsRd +:	1
	Number of wa F (Donor):	56				Number of wa M (Donor):	41	DsRd -:	46
	N+:	27				Nab:	0				0	171
	DsRd +:	0	Nab:	0
	DsRd -:	27	DsRd +:	0		DsRd +:	0	MW M:	0
			DsRd -:	0		DsRd -:	0	MW F:	0
												1768
Expt. yccN Ax/+ +; Cas9/+ MF X - N+IS/Y M											% N- F	Total Progeny
Experiment 1	Vial 1		N-:	8		Vial 1
	Number of w- F (Receiver):	39	DsRd +:			Number of w- M (Reciever):	20	N+:	5
	Yellow +:	1	DsRd -:			Yellow +:	0
	Yellow -:	38				Yellow -:	20	DsRd +:
	Number of wa F (Donor):	37				Number of wa M (Donor):	27	DsRd -:
	N+:	23	Nab:	6		Nab:	13				20.5128	123
	DsRd +:		DsRd +:
	DsRd -:		DsRd -:			DsRd +:		MW M:	2
						DsRd -:		MW F:	2
	Vial 2		N-:	3		Vial 2
	Number of w- F (Receiver):	32	DsRd +:			Number of w- M (Reciever):	3	N+:	3
	Yellow +:	0	DsRd -:			Yellow +:	0
	Yellow -:	32				Yellow -:	3	DsRd +:
	Number of wa F (Donor):	40				Number of wa M (Donor):	25	DsRd -:
	N+:	24	Nab:	5		Nab:	0				9.375	100
	DsRd +:		DsRd +:
	DsRd -:		DsRd -:			DsRd +:		MW M:	0
						DsRd -:		MW F:	0
	Vial 3		N-:	6		Vial 3
	Number of w- F (Receiver):	32	DsRd +:			Number of w- M (Reciever):	18	N+:	3
	Yellow +:	0	DsRd -:			Yellow +:	1
	Yellow -:	32				Yellow -:	17	DsRd +:
	Number of wa F (Donor):	45				Number of wa M (Donor):	28	DsRd -:
	N+:	18	Nab:	2		Nab:	10				18.75	123
	DsRd +:		DsRd +:
	DsRd -:		DsRd -:			DsRd +:		MW M:	5
						DsRd -:		MW F:	6
	Vial 4		N-:	6		Vial 4
	Number of w- F (Receiver):	32	DsRd +:			Number of w- M (Reciever):	18	N+:	4
	Yellow +:	1	DsRd -:			Yellow +:	0
	Yellow -:	31				Yellow -:	18	DsRd +:
	Number of wa F (Donor):	46				Number of wa M (Donor):	26	DsRd -:
	N+:	21	Nab:	1		Nab:	10				18.75	122
	DsRd +:		DsRd +:
	DsRd -:		DsRd -:			DsRd +:		MW M:	4
						DsRd -:		MW F:	4
	Vial 5		N-:	4		Vial 5
	Number of w- F (Receiver):	21	DsRd +:			Number of w- M (Reciever):	12	N+:	4
	Yellow +:	0	DsRd -:			Yellow +:	0
	Yellow -:	21				Yellow -:	12	DsRd +:
	Number of wa F (Donor):	19				Number of wa M (Donor):	26	DsRd -:
	N+:	10	Nab:	7		Nab:	8				19.0476	78
	DsRd +:		DsRd +:
	DsRd -:		DsRd -:			DsRd +:		MW M:	0
						DsRd -:		MW F:	0
	Vial 6		N-:	5		Vial 6
	Number of w- F (Receiver):	40	DsRd +:			Number of w- M (Reciever):	20	N+:	6
	Yellow +:	4	DsRd -:			Yellow +:	0
	Yellow -:	36				Yellow -:	20	DsRd +:
	Number of wa F (Donor):	41				Number of wa M (Donor):	25	DsRd -:
	N+:	27	Nab:	7		Nab:	14				12.5	126
	DsRd +:		DsRd +:
	DsRd -:		DsRd -:			DsRd +:		MW M:	0
						DsRd -:		MW F:	1
	Vial 7		N-:	7		Vial 7
	Number of w- F (Receiver):	34	DsRd +:			Number of w- M (Reciever):	10	N+:	1
	Yellow +:	0	DsRd -:			Yellow +:	0
	Yellow -:	34				Yellow -:	10	DsRd +:
	Number of wa F (Donor):	44				Number of wa M (Donor):	29	DsRd -:
	N+:	20	Nab:	4		Nab:	6				20.5882	117
	DsRd +:		DsRd +:
	DsRd -:		DsRd -:			DsRd +:		MW M:	3
						DsRd -:		MW F:	3
	Vial 8		N-:	8		Vial 8
	Number of w- F (Receiver):	42	DsRd +:			Number of w- M (Reciever):	19	N+:	5
	Yellow +:	1	DsRd -:			Yellow +:	1
	Yellow -:	41				Yellow -:	18	DsRd +:
	Number of wa F (Donor):	44				Number of wa M (Donor):	27	DsRd -:
	N+:	28	Nab:	5		Nab:	11				19.0476	132
	DsRd +:		DsRd +:
	DsRd -:		DsRd -:			DsRd +:		MW M:	3
						DsRd -:		MW F:	1
	Vial 9		N-:	10		Vial 9
	Number of w- F (Receiver):	39	DsRd +:			Number of w- M (Reciever):	19	N+:	6
	Yellow +:	0	DsRd -:			Yellow +:	2
	Yellow -:	39				Yellow -:	17	DsRd +:
	Number of wa F (Donor):	43				Number of wa M (Donor):	33	DsRd -:
	N+:	18	Nab:	9		Nab:	12				25.641	134
	DsRd +:		DsRd +:
	DsRd -:		DsRd -:			DsRd +:		MW M:	1
						DsRd -:		MW F:	2
	Vial 10		N-:	5		Vial 10
	Number of w- F (Receiver):	43	DsRd +:			Number of w- M (Reciever):	14	N+:	1
	Yellow +:	0	DsRd -:			Yellow +:	0
	Yellow -:	43				Yellow -:	14	DsRd +:
	Number of wa F (Donor):	36				Number of wa M (Donor):	41	DsRd -:
	N+:	31	Nab:	2		Nab:	12				11.6279	134
	DsRd +:		DsRd +:
	DsRd -:		DsRd -:			DsRd +:		MW M:	1
						DsRd -:		MW F:	5
Experiment 2	Vial 11		N-:	14		Vial 11
	Number of w- F (Receiver):	33	DsRd +:	10		Number of w- M (Reciever):	16	N+:	6
	Yellow +:	1	DsRd -:	4		Yellow +:	0
	Yellow -:	32				Yellow -:	16	DsRd +:	1
	Number of wa F (Donor):	36				Number of wa M (Donor):	22	DsRd -:	5
	N+:	6	Nab:	13		Nab:	10				42.4242	107
	DsRd +:	5	DsRd +:	8
	DsRd -:	1	DsRd -:	5		DsRd +:	4	MW M:	0
						DsRd -:	6	MW F:	0
	Vial 12		N-:	9		Vial 12
	Number of w- F (Receiver):	35	DsRd +:	5		Number of w- M (Reciever):	14	N+:	1
	Yellow +:	2	DsRd -:	4		Yellow +:	1
	Yellow -:	33				Yellow -:	13	DsRd +:	1
	Number of wa F (Donor):	32				Number of wa M (Donor):	39	DsRd -:	0
	N+:	15	Nab:	11		Nab:	13				25.7143	120
	DsRd +:	9	DsRd +:	8
	DsRd -:	6	DsRd -:	3		DsRd +:	9	MW M:	0
						DsRd -:	4	MW F:	0
	Vial 13		N-:	6		Vial 13
	Number of w- F (Receiver):	29	DsRd +:	5		Number of w- M (Reciever):	7	N+:	0
	Yellow +:	0	DsRd -:	1		Yellow +:	0
	Yellow -:	29				Yellow -:	7	DsRd +:	0
	Number of wa F (Donor):	25				Number of wa M (Donor):	20	DsRd -:	0
	N+:	18	Nab:	5		Nab:	7				20.6897	81
	DsRd +:	14	DsRd +:	4
	DsRd -:	4	DsRd -:	1		DsRd +:	4	MW M:	0
						DsRd -:	3	MW F:	0
	Vial 14		N-:	6		Vial 14
	Number of w- F (Receiver):	15	DsRd +:	2		Number of w- M (Reciever):	4	N+:	1
	Yellow +:	0	DsRd -:	4		Yellow +:	0
	Yellow -:	15				Yellow -:	4	DsRd +:	0
	Number of wa F (Donor):	20				Number of wa M (Donor):	14	DsRd -:	1
	N+:	8	Nab:	1		Nab:	3				40	53
	DsRd +:	5	DsRd +:	1
	DsRd -:	3	DsRd -:	0		DsRd +:	0	MW M:	0
						DsRd -:	3	MW F:	0
	Vial 15		N-:	2		Vial 15
	Number of w- F (Receiver):	20	DsRd +:	2		Number of w- M (Reciever):	5	N+:	2
	Yellow +:	1	DsRd -:	0		Yellow +:	2
	Yellow -:	19				Yellow -:	3	DsRd +:	0
	Number of wa F (Donor):	23				Number of wa M (Donor):	15	DsRd -:	2
	N+:	14	Nab:	4		Nab:	3				10	63
	DsRd +:	7	DsRd +:	4
	DsRd -:	7	DsRd -:	0		DsRd +:	2	MW M:	0
						DsRd -:	1	MW F:	0
	Vial 16		N-:	2		Vial 16
	Number of w- F (Receiver):	10	DsRd +:	2		Number of w- M (Reciever):	6	N+:	0
	Yellow +:	0	DsRd -:	0		Yellow +:	0
	Yellow -:	10				Yellow -:	6	DsRd +:	0
	Number of wa F (Donor):	13				Number of wa M (Donor):	8	DsRd -:	0
	N+:	1	Nab:	7		Nab:	6				20	37
	DsRd +:	1	DsRd +:	5
	DsRd -:	0	DsRd -:	2		DsRd +:	5	MW M:	0
						DsRd -:	1	MW F:	0
												1650

## Sheet: 2e
N-21/FM7
Expt:			N-21/FM7 X w-			N- % in F	Expt:			N-21/FM7 X Cas9			Dead pupae	N- % in F
Vial 1	fem.	GFP+		males			Vial 6	fem.			males	GFP+
total			total				total			total
N-	18		FM7	21			N-	0		FM7	11
DsRed+:			Red +:				DsRed+:			Red +:
DsRed -:			Red -:				DsRed -:			Red -:
FM7	26		N-				FM7	19		N-	0
DsRed+:			Red +:				DsRed+:			Red +:
DsRed-:			Red -:			40.9091	DsRed-:			Red -:			38	0
Vial 2	fem.	GFP+		males			Vial 7	fem.			males	GFP+
total(w-)			total(w-)				total(w-)			total(w-)
N-	46		FM7	21			N-	0		FM7	18
DsRed+:			Red +:				DsRed+:			Red +:
DsRed -:			Red -:				DsRed -:			Red -:
FM7	33						FM7	27
DsRed+:							DsRed+:
DsRed-:						58.2278	DsRed-:							0
Vial 3	fem.	GFP+		males			Vial 8	fem.			males	GFP+
total(w-)			total(w-)				total(w-)			total(w-)
N-	36		FM7	21			N-	0		FM7
DsRed+:			Red +:				DsRed+:			Red +:
DsRed -:			Red -:				DsRed -:			Red -:
FM7	39						FM7	22
DsRed+:							DsRed+:
DsRed-:						48	DsRed-:							0
							Expt:	1		N-21/FM7 X Cas9
							Vial 9	fem.			males	GFP+
Expt:			N-21/FM7 X w-				total			total
Vial 4	fem.	GFP+		males			N-	0		FM7	24
total			total				DsRed+:			Red +:
N-	48		FM7	21			DsRed -:			Red -:
DsRed+:			Red +:				FM7	17		N-
DsRed -:			Red -:				DsRed+:			Red +:
FM7	42		N-				DsRed-:			Red -:			23	0
DsRed+:			Red +:
DsRed-:			Red -:			53.3333	Vial 10	fem.			males	GFP+
Vial 5	fem.	GFP+		males			total(w-)			total(w-)
							N-	0		FM7	20
total(w-)			total(w-)				DsRed+:			Red +:
N-	20		FM7	11			DsRed -:			Red -:
DsRed+:			Red +:				FM7	27
DsRed -:			Red -:				DsRed+:
FM7	19						DsRed-:						40	0
DsRed+:
DsRed-:						51.2821	Vial 11	fem.			males	GFP+
							total(w-)			total(w-)
							N-	0		FM7	23
							DsRed+:			Red +:
							DsRed -:			Red -:
							FM7	29
							DsRed+:
							DsRed-:						28	0
							Expt:	1		N-21/FM7 X Cas9
							Vial 12	fem.			males	GFP+
							total			total
							N-	0		FM7	21
							DsRed+:			Red +:
							DsRed -:			Red -:
							FM7	33		N-
							DsRed+:			Red +:
							DsRed-:			Red -:			43	0
							Vial 13	fem.			males	GFP+
							total(w-)			total(w-)
							N-	0		FM7	29
							DsRed+:			Red +:
							DsRed -:			Red -:
							FM7	26
							DsRed+:
							DsRed-:						34	0
							Vial 11	fem.			males	GFP+
							total(w-)			total(w-)
							N-			FM7
							DsRed+:			Red +:
							DsRed -:			Red -:
							FM7
							DsRed+:
							DsRed-:
N-17/FM7
Expt:			N-17/FM7 X w-			N- % in F	Expt:			N-17/FM7 X Cas9			dead pupae	N- % in F
Vial 14	fem.	GFP+		males			Vial 19	fem.			males	GFP+
total			total				total			total
N-	21		FM7	6			N-	0		FM7	17
DsRed+:			Red +:				DsRed+:			Red +:
DsRed -:			Red -:				DsRed -:			Red -:
FM7	21		N-				FM7	23		N-
DsRed+:			Red +:				DsRed+:			Red +:
DsRed-:			Red -:			50	DsRed-:			Red -:				0
Vial 15	fem.	GFP+		males			Vial 20	fem.			males	GFP+
total(w-)			total(w-)				total(w-)			total(w-)
N-	33		FM7	15			N-	0		FM7	26
DsRed+:			Red +:				DsRed+:			Red +:
DsRed -:			Red -:				DsRed -:			Red -:
FM7	20						FM7	16
DsRed+:							DsRed+:
DsRed-:						62.2642	DsRed-:							0
Vial 16	fem.	GFP+		males			Vial 21	fem.			males	GFP+
total(w-)			total(w-)				total(w-)			total(w-)
N-	16		FM7	8			N-	0		FM7	18
DsRed+:			Red +:				DsRed+:			Red +:
DsRed -:			Red -:				DsRed -:			Red -:
FM7	13						FM7	35
DsRed+:							DsRed+:
DsRed-:						55.1724	DsRed-:						19	0
							Expt:			N-17/FM7 X Cas9
Expt:			N-17/FM7 X w-				Vial 22	fem.			males	GFP+
Vial 17	fem.	GFP+		males			total			total
total			total				N-	0		FM7	21
N-	9		FM7	9			DsRed+:			Red +:
DsRed+:			Red +:				DsRed -:			Red -:
DsRed -:			Red -:				FM7	31		N-
FM7	12		N-				DsRed+:			Red +:
DsRed+:			Red +:				DsRed-:			Red -:				0
DsRed-:			Red -:			42.8571
Vial 18	fem.	GFP+		males
total(w-)			total(w-)
N-	33		FM7	15
DsRed+:			Red +:
DsRed -:			Red -:
FM7	29
DsRed+:
DsRed-:						53.2258
N-20/FM7
Expt:			N-20/FM7 X w-			N- % in F	Expt:			N-20/FM7 X Cas9				N- % in F
Vial 24	fem.	GFP+		males			Vial 28	fem.			males	GFP+
total			total				total			total
N-	33		FM7	20			N-	0		FM7	14
DsRed+:			Red +:				DsRed+:			Red +:
DsRed -:			Red -:				DsRed -:			Red -:
FM7	28		N-				FM7	13		N-
DsRed+:			Red +:				DsRed+:			Red +:
DsRed-:			Red -:			54.0984	DsRed-:			Red -:				0
Vial 25	fem.	GFP+		males			Vial 29	fem.			males	GFP+
total(w-)			total(w-)				total(w-)			total(w-)
N-	40		FM7	29			N-	0		FM7	18
DsRed+:			Red +:				DsRed+:			Red +:
DsRed -:			Red -:				DsRed -:			Red -:
FM7	51						FM7	22
DsRed+:							DsRed+:
DsRed-:						43.956	DsRed-:							0
Vial 26	fem.	GFP+		males			Vial 30	fem.			males	GFP+
total(w-)			total(w-)				total(w-)			total(w-)
N-	36		FM7	33			N-	0		FM7	17
DsRed+:			Red +:				DsRed+:			Red +:
DsRed -:			Red -:				DsRed -:			Red -:
FM7	40						FM7	24
DsRed+:							DsRed+:
DsRed-:						47.3684	DsRed-:							0
							Expt:			N-20/FM7 X CAs9
							Vial 31	fem.			males	GFP+
Expt:			N-20/FM7 X w-				total			total
Vial 27	fem.	GFP+		males			N-	0		FM7	30
total			total				DsRed+:			Red +:
N-	42		FM7	19			DsRed -:			Red -:
DsRed+:			Red +:				FM7	33		N-
DsRed -:			Red -:				DsRed+:			Red +:
FM7	34		N-				DsRed-:			Red -:				0
DsRed+:			Red +:
DsRed-:			Red -:			55.2632	Vial 32	fem.			males	GFP+
							total(w-)			total(w-)
							N-	0		FM7	26
							DsRed+:			Red +:
							DsRed -:			Red -:
							FM7	21
							DsRed+:
							DsRed-:							0
							Vial 33	fem.			males	GFP+
							total(w-)			total(w-)
							N-	0		FM7	9
							DsRed+:			Red +:
							DsRed -:			Red -:
							FM7	19
							DsRed+:
							DsRed-:							0

## Sheet: 3b 
	Shadow drive
	F2 CF X N+IS M
								Nab M	N- F	DsRd M	DsRd F	Rec. M	Total progeny
	Vial 1			Vial 1
	Number of w- F (Receiver):	32		Number of w- M (Reciever):	21	N+:	21
	Yellow +:	32		Yellow +:	21
	Yellow -:	0		Yellow -:	0	DsRd +:	0
	Number of wa F (Donor):	20		Number of wa M (Donor):	23	DsRd -:	21
	N-:	0		Nab:	0			0	0	0	0	47.7273	96
	DsRd +:	0
	DsRd -:	0		DsRd +:	0
	N+/Nab:	32		DsRd -:	0
	DsRd +:	0
	DsRd -:	32
	Vial 2			Vial 2
	Number of w- F (Receiver):	26		Number of w- M (Reciever):	17	N+:	17
	Yellow +:	26		Yellow +:	16
	Yellow -:	0		Yellow -:	1	DsRd +:	1
	Number of wa F (Donor):	22		Number of wa M (Donor):	21	DsRd -:	16
	N-:	0		Nab:	0			0	0	5.88235	0	44.7368	86
	DsRd +:	0
	DsRd -:	0		DsRd +:	0
	N+/Nab:	26		DsRd -:	0
	DsRd +:	0
	DsRd -:	26
	Vial 3			Vial 3
	Number of w- F (Receiver):	25		Number of w- M (Reciever):	25	N+:	25
	Yellow +:	25		Yellow +:	24
	Yellow -:	0		Yellow -:	1	DsRd +:	1
	Number of wa F (Donor):	31		Number of wa M (Donor):	10	DsRd -:	24
	N-:	0		Nab:	0			0	0	4	0	71.4286	91
	DsRd +:	0
	DsRd -:	0		DsRd +:	0
	N+/Nab:	25		DsRd -:	0
	DsRd +:	0
	DsRd -:	25
	Vial 4			Vial 4
	Number of w- F (Receiver):	24		Number of w- M (Reciever):	29	N+:	28
	Yellow +:	24		Yellow +:	29
	Yellow -:	0		Yellow -:	0	DsRd +:	0
	Number of wa F (Donor):	17		Number of wa M (Donor):	26	DsRd -:	28
	N-:	0		Nab:	1			3.44828	0	0	0	52.7273	96
	DsRd +:	0
	DsRd -:	0		DsRd +:	0
	N+/Nab:	24		DsRd -:	1
	DsRd +:	0
	DsRd -:	24
	Vial 5			Vial 5
	Number of w- F (Receiver):	28		Number of w- M (Reciever):	20	N+:	20
	Yellow +:	27		Yellow +:	20
	Yellow -:	1		Yellow -:	0	DsRd +:	0
	Number of wa F (Donor):	31		Number of wa M (Donor):	28	DsRd -:	20
	N-:	0		Nab:	0			0	0	0	3.57143	41.6667	107
	DsRd +:	0
	DsRd -:	0		DsRd +:	0
	N+/Nab:	28		DsRd -:	0
	DsRd +:	1
	DsRd -:	27
	Vial 6			Vial 6
	Number of w- F (Receiver):	27		Number of w- M (Reciever):	24	N+:	24
	Yellow +:	26		Yellow +:	24
	Yellow -:	1		Yellow -:	0	DsRd +:	0
	Number of wa F (Donor):	29		Number of wa M (Donor):	32	DsRd -:	24
	N-:	0		Nab:	0			0	0	0	3.7037	42.8571	112
	DsRd +:	0
	DsRd -:	0		DsRd +:	0
	N+/Nab:	27		DsRd -:	0
	DsRd +:	1
	DsRd -:	26
	Vial 7			Vial 7
	Number of F (white):	24		Number of w- M (Reciever):	17	N+:	17
	Yellow +:	24		Yellow +:	17
	Yellow -:	0		Yellow -:	0	DsRd +:	0
	Orange Eyes:	31		Number of wa M (Donor):	25	DsRd -:	17
	N-:	0		Nab:	0			0	0	0	0	40.4762	97
	Red +:	0
	Red -:	0		DsRd +:	0
	N+/Nab:	24		DsRd -:	0
	DsRd +:	0
	DsRd -:	24
	Vial 8			Vial 8
	Number of w- F (Receiver):	26		Number of w- M (Reciever):	34	N+:	34
	Yellow +:	25		Yellow +:	33
	Yellow -:	1		Yellow -:	1	DsRd +:	0
	Number of wa F (Donor):	40		Number of wa M (Donor):	32	DsRd -:	34
	N-:	0		Nab:	0			0	0	0	3.84615	51.5152	132
	DsRd +:	0
	DsRd -:	0		DsRd +:	0
	N+/Nab:	26		DsRd -:	0
	DsRd +:	1
	DsRd -:	25
	Vial 9			Vial 9
	Number of w- F (Receiver):	34		Number of w- M (Reciever):	38	N+:	38
	Yellow +:	20		Yellow +:	26
	Yellow -:	14		Yellow -:	12	DsRd +:	1
	Number of wa F (Donor):	32		Number of wa M (Donor):	26	DsRd -:	37
	N-:	0		Nab:	0			0	0	2.63158	0	59.375	130
	DsRd +:	0
	DsRd -:	0		DsRd +:	0
	N+/Nab:	34		DsRd -:	0
	DsRd +:	0
	DsRd -:	34
	Vial 10			Vial 10
	Number of w- F (Receiver):	43		Number of w- M (Reciever):	41	N+:	39
	Yellow +:	42		Yellow +:	39
	Yellow -:	1		Yellow -:	2	DsRd +:	3
	Number of wa F (Donor):	52		Number of wa M (Donor):	30	DsRd -:	36
	N-:	0		Nab:	2			4.87805	0	7.31707	4.65116	57.7465	166
	DsRd +:	0
	DsRd -:	0		DsRd +:	0
	N+/Nab:	43		DsRd -:	2
	DsRd +:	2
	DsRd -:	41
	Vial 11			Vial 11
	Number of w- F (Receiver):	39		Number of w- M (Reciever):	38	N+:	38
	Yellow +:	39		Yellow +:	36
	Yellow -:	0		Yellow -:	2	DsRd +:	1
	Number of wa F (Donor):	44		Number of wa M (Donor):	30	DsRd -:	37
	N-:	0		Nab:	0			0	0	2.63158	0	55.8824	151
	DsRd +:	0
	DsRd -:	0		DsRd +:	0
	N+/Nab:	39		DsRd -:	0
	DsRd +:	0
	DsRd -:	39
	Vial 12			Vial 12
	Number of w- F (Receiver):	41		Number of w- M (Reciever):	33	N+:	33
	Yellow +:	41		Yellow +:	31
	Yellow -:	0		Yellow -:	2	DsRd +:	1
	Number of wa F (Donor):	48		Number of wa M (Donor):	32	DsRd -:	32
	N-:	0		Nab:	0			0	0	3.0303	0	50.7692	154
	DsRd +:	0
	DsRd -:	0		DsRd +:	0
	N+/Nab:	41		DsRd -:	0
	DsRd +:	0
	DsRd -:	41
	Vial 13			Vial 13
	Number of w- F (Receiver):	52		Number of w- M (Reciever):	30	N+:	29
	Yellow +:	51		Yellow +:	29
	Yellow -:	1		Yellow -:	1	DsRd +:	1
	Number of wa F (Donor):	37		Number of wa M (Donor):	30	DsRd -:	28
	N-:	0		Nab:	1			0	0	3.33333	1.92308	50	149
	DsRd +:	0
	DsRd -:	0		DsRd +:	0
	N+/Nab:	52		DsRd -:	1
	DsRd +:	1
	DsRd -:	51
	Vial 14			Vial 14
	Number of w- F (Receiver):	25		Number of w- M (Reciever):	27	N+:	27
	Yellow +:	25		Yellow +:	25
	Yellow -:	0		Yellow -:	2	DsRd +:	0
	Number of wa F (Donor):	27		Number of wa M (Donor):	31	DsRd -:	27
	N-:	0		Nab:	0			0	0	0	4	46.5517	110
	DsRd +:	0
	DsRd -:	0		DsRd +:	0
	N+/Nab:	25		DsRd -:	0
	DsRd +:	1
	DsRd -:	24
	Vial 15			Vial 15
	Number of w- F (Receiver):	40		Number of w- M (Reciever):	37	N+:	37
	Yellow +:	40		Yellow +:	35
	Yellow -:	0		Yellow -:	2	DsRd +:	0
	Number of wa F (Donor):	35		Number of wa M (Donor):	31	DsRd -:	37
	N-:	0		Nab:	0			0	0	0	2.5	54.4118	143
	DsRd +:	0
	DsRd -:	0		DsRd +:	0
	N+/Nab:	40		DsRd -:	0
	DsRd +:	1											1820
	DsRd -:	39
	F2 MF X N+IS M							Nab M	N- F	DsRd M	DsRd F	Rec. M	Total progeny
	Vial 1			Vial 1
	Number of w- F (Receiver):	43		Number of w- M (Reciever):	19	N+:	17
	Yellow +:	1		Yellow +:	3
	Yellow -:	42		Yellow -:	16	DsRd +:	7
	Number of wa F (Donor):	54		Number of wa M (Donor):	31	DsRd -:	10
	N-:	1		Nab:	2			10.5263	2.32558	36.8421	79.0698	38	147
	DsRd +:	0				MW F:	6
	DsRd -:	1		DsRd +:	0	DsRd +:	5
	N+/Nab:	36		DsRd -:	2	DsRd -:	1
	DsRd +:	29				MW M:	0
	DsRd -:	7				DsRd +:	0
						DsRd -:	0
	Vial 2			Vial 2
	Number of w- F (Receiver):	35		Number of w- M (Reciever):	24	N+:	16
	Yellow +:	3		Yellow +:	2
	Yellow -:	32		Yellow -:	21	DsRd +:	7
	Number of wa F (Donor):	34		Number of wa M (Donor):	40	DsRd -:	9
	N-:	7		Nab:	7	MW F:	0	29.1667	20	41.6667	37.1429	37.5	133
	DsRd +:	2				DsRd +:	0
	DsRd -:	5		DsRd +:	2	DsRd -:	0
	N+/Nab:	28		DsRd -:	5	MW M:	1
	DsRd +:	11				DsRd +:	0
	DsRd -:	17				DsRd -:	1
	Vial 3			Vial 3
	Number of w- F (Receiver):	39		Number of w- M (Reciever):	31	N+:	16
	Yellow +:	0		Yellow +:	0
	Yellow -:	39		Yellow -:	31	DsRd +:	0
	Number of wa F (Donor):	42		Number of wa M (Donor):	38	DsRd -:	16
	N-:	3		Nab:	15	MW F:	0	48.3871	7.69231	12.9032	28.2051	44.9275	150
	DsRd +:	0				DsRd +:	0
	DsRd -:	3		DsRd +:	4	DsRd -:	0
	N+/Nab:	36		DsRd -:	11	MW M:	0
	DsRd +:	11				DsRd +:	0
	DsRd -:	25				DsRd -:	0
	Vial 4			Vial 4
	Number of w- F (Receiver):	46		Number of w- M (Reciever):	13	N+:	12
	Yellow +:	0		Yellow +:	0
	Yellow -:	46		Yellow -:	13	DsRd +:	2
	Number of wa F (Donor):	48		Number of wa M (Donor):	29	DsRd -:	10
	N-:	4		Nab:	1	MW F:	0	7.69231	8.69565	15.3846	19.5652	30.9524	136
	DsRd +:	2				DsRd +:	0
	DsRd -:	2		DsRd +:	0	DsRd -:	0
	N+/Nab:	42		DsRd -:	1	MW M:	0
	DsRd +:	7				DsRd +:	0
	DsRd -:	35				DsRd -:	0
	Vial 5			Vial 5
	Number of w- F (Receiver):	36		Number of w- M (Reciever):	18	N+:	17
	Yellow +:	3		Yellow +:	3
	Yellow -:	33		Yellow -:	15	DsRd +:	10
	Number of wa F (Donor):	43		Number of wa M (Donor):	30	DsRd -:	7
	N-:	6		Nab:	1	MW F:	1	5.55556	16.6667	61.1111	69.4444	37.5	127
	DsRd +:	6				DsRd +:	1
	DsRd -:	0		DsRd +:	1	DsRd -:	0
	N+/Nab:	29		DsRd -:	0	MW M:	0
	DsRd +:	19				DsRd +:	0
	DsRd -:	10				DsRd -:	0
	Vial 6			Vial 6
	Number of w- F (Receiver):	41		Number of w- M (Reciever):	29	N+:	22
	Yellow +:	2		Yellow +:	4
	Yellow -:	39		Yellow -:	25	DsRd +:	9
	Number of wa F (Donor):	45		Number of wa M (Donor):	40	DsRd -:	13
	N-:	4		Nab:	7	MW F:	1	24.1379	9.7561	37.931	29.2683	42.029	155
	DsRd +:	0				DsRd +:	0
	DsRd -:	4		DsRd +:	2	DsRd -:	1
	N+/Nab:	36		DsRd -:	5	MW M:	0
	DsRd +:	11				DsRd +:	0
	DsRd -:	25				DsRd -:	0
	Vial 7			Vial 7
	Number of w- F (Receiver):	35		Number of w- M (Reciever):	22	N+:	16
	Yellow +:	1		Yellow +:	1
	Yellow -:	34		Yellow -:	21	DsRd +:	5
	Number of wa F (Donor):	40		Number of wa M (Donor):	32	DsRd -:	11
	N-:	3		Nab:	6	MW F:	0	27.2727	8.57143	27.2727	28.5714	40.7407	129
	DsRd +:	0				DsRd +:	0
	DsRd -:	3		DsRd +:	1	DsRd -:	0
	N+/Nab:	32		DsRd -:	5	MW M:	0
	DsRd +:	10				DsRd +:	0
	DsRd -:	22				DsRd -:	0
	Vial 8			Vial 8
	Number of w- F (Receiver):	6		Number of w- M (Reciever):	5	N+:	2
	Yellow +:	0		Yellow +:	0
	Yellow -:	6		Yellow -:	5	DsRd +:	1
	Number of wa F (Donor):	12		Number of wa M (Donor):	8	DsRd -:	1
	N-:	0		Nab:	3	MW F:	0	60	0	60	50	38.4615	31
	DsRd +:	0				DsRd +:	0
	DsRd -:	0		DsRd +:	2	DsRd -:	0
	N+/Nab:	6		DsRd -:	1	MW M:	0
	DsRd +:	3				DsRd +:	0
	DsRd -:	3				DsRd -:	0
	Vial 9			Vial 9
	Number of w- F (Receiver):	19		Number of w- M (Reciever):	12	N+:	4
	Yellow +:	0		Yellow +:	0
	Yellow -:	19		Yellow -:	12	DsRd +:	0
	Number of wa F (Donor):	25		Number of wa M (Donor):	17	DsRd -:	4
	N-:	2		Nab:	8	MW F:	0	66.6667	10.5263	0	5.26316	41.3793	73
	DsRd +:	0				DsRd +:	0
	DsRd -:	2		DsRd +:	0	DsRd -:	0
	N+/Nab:	17		DsRd -:	8	MW M:	0
	DsRd +:	1				DsRd +:	0
	DsRd -:	16				DsRd -:	0
	Vial 10			Vial 10
	Number of w- F (Receiver):	23		Number of w- M (Reciever):	18	N+:	9
	Yellow +:	0		Yellow +:	0
	Yellow -:	23		Yellow -:	18	DsRd +:	0
	Number of wa F (Donor):	30		Number of wa M (Donor):	30	DsRd -:	9
	N-:	4		Nab:	9	MW F:	0	50	17.3913	0	0	37.5	101
	DsRd +:	0				DsRd +:	0
	DsRd -:	4		DsRd +:	0	DsRd -:	0
	N+/Nab:	19		DsRd -:	9	MW M:	0
	DsRd +:	0				DsRd +:	0
	DsRd -:	19				DsRd -:	0
	Vial 11			Vial 11
	Number of w- F (Receiver):	19		Number of w- M (Reciever):	10	N+:	7
	Yellow +:	5		Yellow +:	0
	Yellow -:	14		Yellow -:	10	DsRd +:	4
	Number of wa F (Donor):	30		Number of wa M (Donor):	26	DsRd -:	3
	N-:	3		Nab:	3	MW F:	0	30	15.7895	60	47.3684	27.7778	85
	DsRd +:	1				DsRd +:	0
	DsRd -:	2		DsRd +:	2	DsRd -:	0
	N+/Nab:	16		DsRd -:	1	MW M:	0
	DsRd +:	8				DsRd +:	0
	DsRd -:	8				DsRd -:	0
	Vial 12			Vial 12
	Number of w- F (Receiver):	26		Number of w- M (Reciever):	23	N+:	17
	Yellow +:	0		Yellow +:	0
	Yellow -:	26		Yellow -:	23	DsRd +:	4
	Number of wa F (Donor):	28		Number of wa M (Donor):	27	DsRd -:	13
	N-:	2		Nab:	6	MW F:	0	26.087	7.69231	26.087	50	46	104
	DsRd +:	2				DsRd +:	0
	DsRd -:	0		DsRd +:	2	DsRd -:	0
	N+/Nab:	24		DsRd -:	4	MW M:	0
	DsRd +:	11				DsRd +:	0
	DsRd -:	13				DsRd -:	0
	Vial 13			Vial 13
	Number of w- F (Receiver):	27		Number of w- M (Reciever):	20	N+:	16
	Yellow +:	0		Yellow +:	0
	Yellow -:	27		Yellow -:	20	DsRd +:	0
	Number of wa F (Donor):	27		Number of wa M (Donor):	25	DsRd -:	16
	N-:	1		Nab:	4	MW F:	0	20	3.7037	0	11.1111	44.4444	99
	DsRd +:	0				DsRd +:	0
	DsRd -:	1		DsRd +:	0	DsRd -:	0
	N+/Nab:	26		DsRd -:	4	MW M:	0
	DsRd +:	3				DsRd +:	0
	DsRd -:	23				DsRd -:	0
	Vial 14			Vial 14
	Number of w- F (Receiver):	22		Number of w- M (Reciever):	20	N+:	20
	Yellow +:	0		Yellow +:	0
	Yellow -:	22		Yellow -:	20	DsRd +:	13
	Number of wa F (Donor):	22		Number of wa M (Donor):	24	DsRd -:	7
	N-:	1		Nab:	0	MW F:	0	0	4.54545	65	27.2727	45.4545	88
	DsRd +:	0				DsRd +:	0
	DsRd -:	1		DsRd +:	0	DsRd -:	0
	N+/Nab:	21		DsRd -:	0	MW M:	0
	DsRd +:	6				DsRd +:	0
	DsRd -:	15				DsRd -:	0
	Vial 15			Vial 15
	Number of w- F (Receiver):	40		Number of w- M (Reciever):	30	N+:	21
	Yellow +:	0		Yellow +:	2
	Yellow -:	40		Yellow -:	28	DsRd +:	2
	Number of wa F (Donor):	40		Number of wa M (Donor):	30	DsRd -:	19
	N-:	0		Nab:	7	MW F:	0	23.3333	0	16.6667	12.5	50	140
	DsRd +:	0				DsRd +:	0
	DsRd -:	0		DsRd +:	1	DsRd -:	0
	N+/Nab:	40		DsRd -:	6	MW M:	2
	DsRd +:	5				DsRd +:	0
	DsRd -:	35				DsRd -:	2
	Vial 16			Vial 16
	Number of w- F (Receiver):	41		Number of w- M (Reciever):	22	N+:	19
	Yellow +:	1		Yellow +:	2
	Yellow -:	40		Yellow -:	20	DsRd +:	11
	Number of wa F (Donor):	44		Number of wa M (Donor):	41	DsRd -:	8
	N-:	14		Nab:	3	MW F:	0	13.6364	34.1463	54.5455	65.8537	34.9206	148
	DsRd +:	12				DsRd +:	0
	DsRd -:	2		DsRd +:	1	DsRd -:	0
	N+/Nab:	27		DsRd -:	2	MW M:	0
	DsRd +:	15				DsRd +:	0
	DsRd -:	12				DsRd -:	0
	Vial 17			Vial 17
	Number of w- F (Receiver):	21		Number of w- M (Reciever):	17	N+:	16
	Yellow +:	1		Yellow +:	0
	Yellow -:	20		Yellow -:	17	DsRd +:	0
	Number of wa F (Donor):	35		Number of wa M (Donor):	18	DsRd -:	16
	N-:	3		Nab:	1	MW F:	0	5.88235	14.2857	0	9.52381	48.5714	91
	DsRd +:	0				DsRd +:	0
	DsRd -:	3		DsRd +:	0	DsRd -:	0
	N+/Nab:	18		DsRd -:	1	MW M:	0
	DsRd +:	2				DsRd +:	0
	DsRd -:	16				DsRd -:	0
	Vial 18			Vial 18
	Number of w- F (Receiver):	24		Number of w- M (Reciever):	22	N+:	12
	Yellow +:	0		Yellow +:	0
	Yellow -:	24		Yellow -:	22	DsRd +:	0
	Number of wa F (Donor):	31		Number of wa M (Donor):	22	DsRd -:	12
	N-:	8		Nab:	8	MW F:	0	36.3636	33.3333	22.7273	16.6667	50	99
	DsRd +:	0				DsRd +:	0
	DsRd -:	8		DsRd +:	3	DsRd -:	0
	N+/Nab:	16		DsRd -:	5	MW M:	2
	DsRd +:	4				DsRd +:	0
	DsRd -:	12				DsRd -:	2
													2036

## Sheet: 3d 
yccN Ax16/BASC MF X w- M
% Rec. M cont.	% Rec. M Cas9	% Ax M cont.	% Ax M Cas9	% DsRd M cont.	% DsRd M Cas9	Ax conv. in DR- M	Ax conv. In DR+ M
33.3333	7.24638	0	20	0	60	0	33.3333
43.75	7.47664	28.5714	25	0	62.5	33.3333	20
50	6.25	0	33.3333	0	66.6667	50	25
23.5294	9.89011	0	33.3333	0	66.6667	25	33.3333
31.25	11.7021	0	27.2727	0	36.3636	28.5714	25
37.5	8.06452	0	40	0	60	33.3333	50
37.5	10.6195	0	25	0	33.3333	42.8571	0
63.6364		0		0
50		0		0
50		0		0
52.1739		0		0
52.1739		0		0
40.5405		0		0
51.5152		0		0
44.8276		0		0
36.8421		0		0
50		0		0
26.087		0		0
45.7143		0		0
53.5714		0		0
43.6972		1.42857		0

## Sheet: 4c
Control crosses									% Rec. M	% N+ M	% N- F	%DsRd M	%DsRd F	Total Progeny		Cas9 crosses									% Rec. M	% N+ M	% N- F	%DsRd M	%DsRd F	Total Progeny
Experiment 1	Vial 1			Vial 1												Experiment 1	Vial 1			Vial 1
	Number of w+ F (Receiver):	58		Number of w+ M (Receiver):	50	N+:	0										Number of w+ F (Receiver):	47		Number of w+ M (Receiver):	15	N+:	12
	Yellow +:	0		Yellow +:	0												Yellow +:	1		Yellow +:	0
	Yellow -:	58		Yellow -:	50	DsRd +:	0										Yellow -:	46		Yellow -:	15	DsRd +:	8
	Number of wa F (Donor):	67		Number of wa M (Donor):	59	DsRd -:	0										Number of wa F (Donor):	51		Number of wa M (Donor):	22	DsRd -:	4
	N-:	0		NAx:	50				45.8716	0	0	4	0	234			N-:	11		NAx:	3				40.5405	80	23.4043	66.6667	91.4894	135
	DsRd +:	0		DsRd +:	2	Unscorable F:	0										DsRd +:	11		DsRd +:	2	Unscorable F:	0
	DsRd -:	0		DsRd -:	48	DsRd +:	0										DsRd -:	0		DsRd -:	1	DsRd +:	0
	N+/NAx:	58				DsRd -:	0										N+/NAx:	36				DsRd -:	0
	DsRd +:	0				Unscorable M:	0										DsRd +:	32				Unscorable M:	0
	DsRd -:	58				DsRd +:	0										DsRd -:	4				DsRd +:	0
						DsRd -:	0															DsRd -:	0
	Vial 2			Vial 2													Vial 2			Vial 2
	Number of w+ F (Receiver):	66		Number of w+ M (Receiver):	26	N+:	0										Number of w+ F (Receiver):	53		Number of w+ M (Receiver):	21	N+:	18
	Yellow +:	0		Yellow +:	0												Yellow +:	1		Yellow +:	0
	Yellow -:	66		Yellow -:	26	DsRd +:	0										Yellow -:	52		Yellow -:	21	DsRd +:	14
	Number of wa F (Donor):	38		Number of wa M (Donor):	47	DsRd -:	0										Number of wa F (Donor):	57		Number of wa M (Donor):	61	DsRd -:	4
	N-:	0		NAx:	26				35.6164	0	0	0	1.51515	177			N-:	12		NAx:	3				25.6098	85.7143	22.6415	80.9524	66.0377	192
	DsRd +:	0		DsRd +:	0	Unscorable F:	0										DsRd +:	6		DsRd +:	3	Unscorable F:	0
	DsRd -:	0		DsRd -:	26	DsRd +:	0										DsRd -:	6		DsRd -:	0	DsRd +:	0
	N+/NAx:	66				DsRd -:	0										N+/NAx:	41				DsRd -:	0
	DsRd +:	1				Unscorable M:	0										DsRd +:	29				Unscorable M:	0
	DsRd -:	65				DsRd +:	0										DsRd -:	12				DsRd +:	0
						DsRd -:	0															DsRd -:	0
	Vial 3			Vial 3													Vial 3			Vial 3
	Number of w+ F (Receiver):	48		Number of w+ M (Receiver):	49	N+:	4										Number of w+ F (Receiver):	43		Number of w+ M (Receiver):	27	N+:	25
	Yellow +:	0		Yellow +:	0												Yellow +:	1		Yellow +:	0
	Yellow -:	48		Yellow -:	49	DsRd +:	1										Yellow -:	42		Yellow -:	27	DsRd +:	21
	Number of wa F (Donor):	44		Number of wa M (Donor):	39	DsRd -:	3										Number of wa F (Donor):	53		Number of wa M (Donor):	55	DsRd -:	4
	N-:	0		NAx:	44				55.6818	8.16327	0	2.04082	0	180			N-:	10		NAx:	2				32.9268	92.5926	23.2558	81.4815	58.1395	178
	DsRd +:	0		DsRd +:	0	Unscorable F:	0										DsRd +:	7		DsRd +:	1	Unscorable F:	0
	DsRd -:	0		DsRd -:	44	DsRd +:	0										DsRd -:	3		DsRd -:	1	DsRd +:	0
	N+/NAx:	48				DsRd -:	0										N+/NAx:	33				DsRd -:	0
	DsRd +:	0				Unscorable M:	1										DsRd +:	18				Unscorable M:	0
	DsRd -:	48				DsRd +:	0										DsRd -:	15				DsRd +:	0
						DsRd -:	1															DsRd -:	0
	Vial 4			Vial 4													Vial 4			Vial 4
	Number of w+ F (Receiver):	47		Number of w+ M (Receiver):	40	N+:	1										Number of w+ F (Receiver):	27		Number of w+ M (Receiver):	12	N+:	10
	Yellow +:	0		Yellow +:	0												Yellow +:	1		Yellow +:	0
	Yellow -:	47		Yellow -:	40	DsRd +:	0										Yellow -:	26		Yellow -:	12	DsRd +:	6
	Number of wa F (Donor):	54		Number of wa M (Donor):	44	DsRd -:	1										Number of wa F (Donor):	37		Number of wa M (Donor):	32	DsRd -:	4
	N-:	0		NAx:	39				47.619	2.5	0	0	0	185			N-:	4		NAx:	1				27.2727	83.3333	14.8148	50	48.1481	108
	DsRd +:	0		DsRd +:	0	Unscorable F:	0										DsRd +:	3		DsRd +:	0	Unscorable F:	0
	DsRd -:	0		DsRd -:	39	DsRd +:	0										DsRd -:	1		DsRd -:	1	DsRd +:	0
	N+/NAx:	47				DsRd -:	0										N+/NAx:	23				DsRd -:	0
	DsRd +:	0				Unscorable M:	0										DsRd +:	10				Unscorable M:	1
	DsRd -:	47				DsRd +:	0										DsRd -:	13				DsRd +:	0
						DsRd -:	0															DsRd -:	1
	Vial 5			Vial 5													Vial 5			Vial 5
	Number of w+ F (Receiver):	37		Number of w+ M (Receiver):	31	N+:	0										Number of w+ F (Receiver):	48		Number of w+ M (Receiver):	23	N+:	19
	Yellow +:	0		Yellow +:	0												Yellow +:	0		Yellow +:	0
	Yellow -:	37		Yellow -:	31	DsRd +:	0										Yellow -:	48		Yellow -:	23	DsRd +:	16
	Number of wa F (Donor):	41		Number of wa M (Donor):	44	DsRd -:	0										Number of wa F (Donor):	50		Number of wa M (Donor):	47	DsRd -:	3
	N-:	0		NAx:	31				41.3333	0	0	0	0	153			N-:	9		NAx:	4				32.8571	82.6087	18.75	86.9565	68.75	168
	DsRd +:	0		DsRd +:	0	Unscorable F:	0										DsRd +:	7		DsRd +:	4	Unscorable F:	0
	DsRd -:	0		DsRd -:	31	DsRd +:	0										DsRd -:	2		DsRd -:	0	DsRd +:	0
	N+/NAx:	37				DsRd -:	0										N+/NAx:	39				DsRd -:	0
	DsRd +:	0				Unscorable M:	0										DsRd +:	26				Unscorable M:	0
	DsRd -:	37				DsRd +:	0										DsRd -:	13				DsRd +:	0
						DsRd -:	0															DsRd -:	0
	Vial 6			Vial 6													Vial 6			Vial 6
	Number of w+ F (Receiver):	74		Number of w+ M (Receiver):	46	N+:	0										Number of w+ F (Receiver):	67		Number of w+ M (Receiver):	22	N+:	14
	Yellow +:	0		Yellow +:	0												Yellow +:	0		Yellow +:	0
	Yellow -:	74		Yellow -:	46	DsRd +:	0										Yellow -:	67		Yellow -:	22	DsRd +:	11
	Number of wa F (Donor):	42		Number of wa M (Donor):	47	DsRd -:	0										Number of wa F (Donor):	61		Number of wa M (Donor):	38	DsRd -:	3
	N-:	0		NAx:	46				49.4624	0	0	0	1.35135	209			N-:	9		NAx:	8				36.6667	63.6364	13.4328	72.7273	49.2537	188
	DsRd +:	0		DsRd +:	0	Unscorable F:	0										DsRd +:	5		DsRd +:	5	Unscorable F:	0
	DsRd -:	0		DsRd -:	46	DsRd +:	0										DsRd -:	4		DsRd -:	3	DsRd +:	0
	N+/NAx:	74				DsRd -:	0										N+/NAx:	58				DsRd -:	0
	DsRd +:	1				Unscorable M:	0										DsRd +:	28				Unscorable M:	0
	DsRd -:	73				DsRd +:	0										DsRd -:	30				DsRd +:	0
						DsRd -:	0															DsRd -:	0
	Vial 7			Vial 7													Vial 7			Vial 7
	Number of w+ F (Receiver):	49		Number of w+ M (Receiver):	42	N+:	0										Number of w+ F (Receiver):	49		Number of w+ M (Receiver):	27	N+:	22
	Yellow +:	0		Yellow +:	0												Yellow +:	0		Yellow +:	0
	Yellow -:	49		Yellow -:	41	DsRd +:	0										Yellow -:	49		Yellow -:	27	DsRd +:	18
	Number of wa F (Donor):	59		Number of wa M (Donor):	34	DsRd -:	0										Number of wa F (Donor):	53		Number of wa M (Donor):	30	DsRd -:	4
	N-:	0		NAx:	41				55.2632	0	0	2.38095	4.08163	184			N-:	9		NAx:	5				47.3684	81.4815	18.3673	85.1852	77.551	159
	DsRd +:	0		DsRd +:	1	Unscorable F:	1										DsRd +:	8		DsRd +:	5	Unscorable F:	1
	DsRd -:	0		DsRd -:	40	DsRd +:	0										DsRd -:	1		DsRd -:	0	DsRd +:	0
	N+/NAx:	48				DsRd -:	1										N+/NAx:	39				DsRd -:	1
	DsRd +:	2				Unscorable M:	1										DsRd +:	30				Unscorable M:	0
	DsRd -:	46				DsRd +:	0										DsRd -:	9				DsRd +:	0
						DsRd -:	1															DsRd -:	0
	Vial 8			Vial 8													Vial 8			Vial 8
	Number of w+ F (Receiver):	52		Number of w+ M (Receiver):	14	N+:	0										Number of w+ F (Receiver):	55		Number of w+ M (Receiver):	33	N+:	27
	Yellow +:	0		Yellow +:	0												Yellow +:	0		Yellow +:	1
	Yellow -:	52		Yellow -:	14	DsRd +:	0										Yellow -:	55		Yellow -:	32	DsRd +:	24
	Number of wa F (Donor):	53		Number of wa M (Donor):	31	DsRd -:	0										Number of wa F (Donor):	51		Number of wa M (Donor):	58	DsRd -:	3
	N-:	0		NAx:	14				31.1111	0	0	0	5.76923	150			N-:	6		NAx:	6				36.2637	81.8182	10.9091	72.7273	58.1818	197
	DsRd +:	0		DsRd +:	0	Unscorable F:	0										DsRd +:	4		DsRd +:	4	Unscorable F:	1
	DsRd -:	0		DsRd -:	14	DsRd +:	0										DsRd -:	2		DsRd -:	2	DsRd +:	1
	N+/NAx:	52				DsRd -:	0										N+/NAx:	48				DsRd -:	0
	DsRd +:	3				Unscorable M:	0										DsRd +:	27				Unscorable M:	0
	DsRd -:	49				DsRd +:	0										DsRd -:	21				DsRd +:	0
						DsRd -:	0															DsRd -:	0
	Vial 9			Vial 9													Vial 9			Vial 9
	Number of w+ F (Receiver):	52		Number of w+ M (Receiver):	34	N+:	0										Number of w+ F (Receiver):	40		Number of w+ M (Receiver):	25	N+:	21
	Yellow +:	0		Yellow +:	0												Yellow +:	0		Yellow +:	0
	Yellow -:	52		Yellow -:	34	DsRd +:	0										Yellow -:	40		Yellow -:	25	DsRd +:	14
	Number of wa F (Donor):	44		Number of wa M (Donor):	33	DsRd -:	0										Number of wa F (Donor):	39		Number of wa M (Donor):	45	DsRd -:	7
	N-:	0		NAx:	32				50.7463	0	0	2.94118	5.76923	163			N-:	4		NAx:	4				35.7143	84	10	68	70	149
	DsRd +:	0		DsRd +:	1	Unscorable F:	0										DsRd +:	2		DsRd +:	3	Unscorable F:	2
	DsRd -:	0		DsRd -:	31	DsRd +:	0										DsRd -:	2		DsRd -:	1	DsRd +:	2
	N+/NAx:	52				DsRd -:	0										N+/NAx:	34				DsRd -:	0
	DsRd +:	3				Unscorable M:	2										DsRd +:	24				Unscorable M:	0
	DsRd -:	49				DsRd +:	0										DsRd -:	10				DsRd +:	0
						DsRd -:	2															DsRd -:	0
	Vial 10			Vial 10													Vial 10			Vial 10
	Number of w+ F (Receiver):	51		Number of w+ M (Receiver):	44	N+:	1										Number of w+ F (Receiver):	38		Number of w+ M (Receiver):	13	N+:	11
	Yellow +:	0		Yellow +:	0												Yellow +:	0		Yellow +:	0
	Yellow -:	51		Yellow -:	44	DsRd +:	0										Yellow -:	38		Yellow -:	13	DsRd +:	6
	Number of wa F (Donor):	71		Number of wa M (Donor):	33	DsRd -:	1										Number of wa F (Donor):	52		Number of wa M (Donor):	40	DsRd -:	5
	N-:	0		NAx:	42				57.1429	2.27273	0	2.27273	9.80392	199			N-:	10		NAx:	2				24.5283	84.6154	26.3158	53.8462	39.4737	143
	DsRd +:	0		DsRd +:	1	Unscorable F:	1										DsRd +:	7		DsRd +:	1	Unscorable F:	0
	DsRd -:	0		DsRd -:	41	DsRd +:	0										DsRd -:	3		DsRd -:	1	DsRd +:	0
	N+/NAx:	50				DsRd -:	1										N+/NAx:	28				DsRd -:	0
	DsRd +:	5				Unscorable M:	1										DsRd +:	8				Unscorable M:	0
	DsRd -:	45				DsRd +:	0										DsRd -:	20				DsRd +:	0
						DsRd -:	1															DsRd -:	0
	Vial 11			Vial 11													Vial 11			Vial 11
	Number of w+ F (Receiver):	50		Number of w+ M (Receiver):	38	N+:	0										Number of w+ F (Receiver):	58		Number of w+ M (Receiver):	16	N+:	12
	Yellow +:	0		Yellow +:	0												Yellow +:	4		Yellow +:	1
	Yellow -:	50		Yellow -:	38	DsRd +:	0										Yellow -:	54		Yellow -:	15	DsRd +:	9
	Number of wa F (Donor):	62		Number of wa M (Donor):	40	DsRd -:	0										Number of wa F (Donor):	55		Number of wa M (Donor):	37	DsRd -:	3
	N-:	0		NAx:	38				48.7179	0	0	0	4	190			N-:	11		NAx:	4				30.1887	75	18.9655	75	75.8621	166
	DsRd +:	0		DsRd +:	0	Unscorable F:	0										DsRd +:	10		DsRd +:	3	Unscorable F:	4
	DsRd -:	0		DsRd -:	38	DsRd +:	0										DsRd -:	1		DsRd -:	1	DsRd +:	4
	N+/NAx:	50				DsRd -:	0										N+/NAx:	43				DsRd -:	0
	DsRd +:	2				Unscorable M:	0										DsRd +:	30				Unscorable M:	0
	DsRd -:	48				DsRd +:	0										DsRd -:	13				DsRd +:	0
						DsRd -:	0															DsRd -:	0
	Vial 12			Vial 12													Vial 12			Vial 12
	Number of w+ F (Receiver):	59		Number of w+ M (Receiver):	39	N+:	2										Number of w+ F (Receiver):	52		Number of w+ M (Receiver):	28	N+:	24
	Yellow +:	0		Yellow +:	0												Yellow +:	0		Yellow +:	1
	Yellow -:	59		Yellow -:	39	DsRd +:	0										Yellow -:	52		Yellow -:	27	DsRd +:	16
	Number of wa F (Donor):	68		Number of wa M (Donor):	44	DsRd -:	2										Number of wa F (Donor):	66		Number of wa M (Donor):	61	DsRd -:	8
	N-:	0		NAx:	37				46.988	5.12821	0	0	5.08475	210			N-:	9		NAx:	4				31.4607	85.7143	17.3077	60.7143	61.5385	207
	DsRd +:	0		DsRd +:	0	Unscorable F:	0										DsRd +:	6		DsRd +:	1	Unscorable F:	2
	DsRd -:	0		DsRd -:	37	DsRd +:	0										DsRd -:	3		DsRd -:	3	DsRd +:	2
	N+/NAx:	59				DsRd -:	0										N+/NAx:	41				DsRd -:	0
	DsRd +:	3				Unscorable M:	0										DsRd +:	24				Unscorable M:	0
	DsRd -:	56				DsRd +:	0										DsRd -:	17				DsRd +:	0
						DsRd -:	0															DsRd -:	0
	Vial 13			Vial 13												Experiment 2	Vial 13			Vial 13
Experiment 2	Number of w+ F (Receiver):	49		Number of w+ M (Receiver):	38	N+:	2										Number of w+ F (Receiver):	29		Number of w+ M (Receiver):	12	N+:	8
	Yellow +:			Yellow +:													Yellow +:			Yellow +:
	Yellow -:			Yellow -:		DsRd +:	0										Yellow -:			Yellow -:		DsRd +:	6
	Number of wa F (Donor):	42		Number of wa M (Donor):	29	DsRd -:	2										Number of wa F (Donor):	47		Number of wa M (Donor):	47	DsRd -:	2
	N-:	0		NAx:	36	Unscorable:	0		56.7164	5.26316	0	0	2.04082	158			N-:	3		NAx:	4	Unscorable:	0		20.339	66.6667	10.3448	75	55.1724	135
	DsRd +:	0		DsRd +:	0	DsRd +:	0										DsRd +:	3		DsRd +:	3	DsRd +:	0
	DsRd -:	0		DsRd -:	36	DsRd -:	0										DsRd -:	0		DsRd -:	1	DsRd -:	0
	N+/NAx:	49															N+/NAx:	26
	DsRd +:	1															DsRd +:	13
	DsRd -:	48															DsRd -:	13
	Vial 14			Vial 14													Vial 14			Vial 14
	Number of w+ F (Receiver):	40		Number of w+ M (Receiver):	24	N+:	0										Number of w+ F (Receiver):	23		Number of w+ M (Receiver):	10	N+:	9
	Yellow +:			Yellow +:													Yellow +:			Yellow +:
	Yellow -:			Yellow -:		DsRd +:	0										Yellow -:			Yellow -:		DsRd +:	7
	Number of wa F (Donor):	29		Number of wa M (Donor):	42	DsRd -:	0										Number of wa F (Donor):	32		Number of wa M (Donor):	19	DsRd -:	2
	N-:	1		NAx:	24	Unscorable:	0		36.3636	0	0	4.16667	2.5	135			N-:	4		NAx:	1	Unscorable:	0		34.4828	90	17.3913	80	60.8696	84
	DsRd +:	0		DsRd +:	1	DsRd +:	0										DsRd +:	4		DsRd +:	1	DsRd +:	0
	DsRd -:	1		DsRd -:	23	DsRd -:	0										DsRd -:	0		DsRd -:	0	DsRd -:	0
	N+/NAx:	39															N+/NAx:	19
	DsRd +:	1															DsRd +:	10
	DsRd -:	38															DsRd -:	9
	Vial 15			Vial 15													Vial 15			Vial 15
	Number of w+ F (Receiver):	53		Number of w+ M (Receiver):	35	N+:	0										Number of w+ F (Receiver):	44		Number of w+ M (Receiver):	16	N+:	12
	Yellow +:			Yellow +:													Yellow +:			Yellow +:
	Yellow -:			Yellow -:		DsRd +:	0										Yellow -:			Yellow -:		DsRd +:	9
	Number of wa F (Donor):	46		Number of wa M (Donor):	44	DsRd -:	0										Number of wa F (Donor):	60		Number of wa M (Donor):	46	DsRd -:	3
	N-:	0		NAx:	35	Unscorable:	0		44.3038	0	0	0	41.5094	178			N-:	4		NAx:	4	Unscorable:	0		25.8065	75	9.09091	68.75	65.9091	166
	DsRd +:	0		DsRd +:	0	DsRd +:	0										DsRd +:	4		DsRd +:	2	DsRd +:	0
	DsRd -:	0		DsRd -:	35	DsRd -:	0										DsRd -:	0		DsRd -:	2	DsRd -:	0
	N+/NAx:	53															N+/NAx:	40
	DsRd +:	22															DsRd +:	25
	DsRd -:	31															DsRd -:	15
	Vial 16			Vial 16													Vial 16			Vial 16
	Number of w+ F (Receiver):	52		Number of w+ M (Receiver):	39	N+:	0										Number of w+ F (Receiver):	23		Number of w+ M (Receiver):	9	N+:	7
	Yellow +:			Yellow +:													Yellow +:			Yellow +:
	Yellow -:			Yellow -:		DsRd +:	0										Yellow -:			Yellow -:		DsRd +:	7
	Number of wa F (Donor):	49		Number of wa M (Donor):	42	DsRd -:	0										Number of wa F (Donor):	23		Number of wa M (Donor):	22	DsRd -:	0
	N-:	0		NAx:	39	Unscorable:	0		48.1481	0	0	0	0	182			N-:	6		NAx:	2	Unscorable:	0		29.0323	77.7778	26.087	88.8889	86.9565	77
	DsRd +:	0		DsRd +:	0	DsRd +:	0										DsRd +:	4		DsRd +:	1	DsRd +:	0
	DsRd -:	0		DsRd -:	39	DsRd -:	0										DsRd -:	2		DsRd -:	1	DsRd -:	0
	N+/NAx:	52															N+/NAx:	17
	DsRd +:	0															DsRd +:	16
	DsRd -:	52															DsRd -:	1
	Vial 17			Vial 17													Vial 17			Vial 17
	Number of w+ F (Receiver):	51		Number of w+ M (Receiver):	32	N+:	0										Number of w+ F (Receiver):	38		Number of w+ M (Receiver):	21	N+:	18
	Yellow +:			Yellow +:													Yellow +:			Yellow +:
	Yellow -:			Yellow -:		DsRd +:	0										Yellow -:			Yellow -:		DsRd +:	13
	Number of wa F (Donor):	35		Number of wa M (Donor):	40	DsRd -:	0										Number of wa F (Donor):	55		Number of wa M (Donor):	26	DsRd -:	5
	N-:	0		NAx:	32	Unscorable:	0		44.4444	0	0	0	0	158			N-:	8		NAx:	3	Unscorable:	0		44.6809	85.7143	21.0526	76.1905	63.1579	140
	DsRd +:	0		DsRd +:	0	DsRd +:	0										DsRd +:	7		DsRd +:	3	DsRd +:	0
	DsRd -:	0		DsRd -:	29	DsRd -:	0										DsRd -:	1		DsRd -:	0	DsRd -:	0
	N+/NAx:	51															N+/NAx:	30
	DsRd +:	0															DsRd +:	17
	DsRd -:	51															DsRd -:	13
	Vial 18			Vial 18													Vial 18			Vial 18
	Number of w+ F (Receiver):	54		Number of w+ M (Receiver):	37	N+:	1										Number of w+ F (Receiver):	51		Number of w+ M (Receiver):	26	N+:	17
	Yellow +:			Yellow +:													Yellow +:			Yellow +:
	Yellow -:			Yellow -:		DsRd +:	0										Yellow -:			Yellow -:		DsRd +:	13
	Number of wa F (Donor):	33		Number of wa M (Donor):	54	DsRd -:	1										Number of wa F (Donor):	56		Number of wa M (Donor):	35	DsRd -:	4
	N-:	0		NAx:	36	Unscorable:	0		40.6593	2.7027	0	0	0	178			N-:	4		NAx:	9	Unscorable:	0		42.623	65.3846	7.84314	76.9231	64.7059	168
	DsRd +:	0		DsRd +:	0	DsRd +:	0										DsRd +:	3		DsRd +:	7	DsRd +:	0
	DsRd -:	0		DsRd -:	36	DsRd -:	0										DsRd -:	1		DsRd -:	2	DsRd -:	0
	N+/NAx:	54															N+/NAx:	47
	DsRd +:	0															DsRd +:	30
	DsRd -:	54															DsRd -:	17
	Vial 19			Vial 19													Vial 19			Vial 19
	Number of w+ F (Receiver):	44		Number of w+ M (Receiver):	23	N+:	0										Number of w+ F (Receiver):	24		Number of w+ M (Receiver):	9	N+:	4
	Yellow +:			Yellow +:													Yellow +:			Yellow +:
	Yellow -:			Yellow -:		DsRd +:	0										Yellow -:			Yellow -:		DsRd +:	2
	Number of wa F (Donor):	38		Number of wa M (Donor):	33	DsRd -:	0										Number of wa F (Donor):	40		Number of wa M (Donor):	39	DsRd -:	2
	N-:	0		NAx:	23	Unscorable:	0		41.0714	0	0	4.34783	4.54545	138			N-:	6		NAx:	5	Unscorable:	0		18.75	44.4444	25	33.3333	45.8333	112
	DsRd +:	0		DsRd +:	1	DsRd +:	0										DsRd +:	3		DsRd +:	1	DsRd +:	0
	DsRd -:	0		DsRd -:	22	DsRd -:	0										DsRd -:	3		DsRd -:	4	DsRd -:	0
	N+/NAx:	44															N+/NAx:	18
	DsRd +:	2															DsRd +:	8
	DsRd -:	42															DsRd -:	10
	Vial 20			Vial 20													Vial 20			Vial 20
	Number of w+ F (Receiver):	51		Number of w+ M (Receiver):	33	N+:	0										Number of w+ F (Receiver):	49		Number of w+ M (Receiver):	16	N+:	12
	Yellow +:			Yellow +:													Yellow +:			Yellow +:
	Yellow -:			Yellow -:		DsRd +:	0										Yellow -:			Yellow -:		DsRd +:	8
	Number of wa F (Donor):	55		Number of wa M (Donor):	45	DsRd -:	0										Number of wa F (Donor):	49		Number of wa M (Donor):	27	DsRd -:	4
	N-:	0		NAx:	33	Unscorable:	0		42.3077	0	0	0	0	184			N-:	9		NAx:	4	Unscorable:	0		37.2093	75	18.3673	62.5	28.5714	141
	DsRd +:	0		DsRd +:	0	DsRd +:	0										DsRd +:	2		DsRd +:	2	DsRd +:	0
	DsRd -:	0		DsRd -:	33	DsRd -:	0										DsRd -:	7		DsRd -:	2	DsRd -:	0
	N+/NAx:	51															N+/NAx:	40
	DsRd +:	0															DsRd +:	12
	DsRd -:	51															DsRd -:	28
	Vial 21			Vial 21													Vial 21			Vial 21
Experiment 3	Number of w+ F (Receiver):	77		Number of w+ M (Receiver):	71	N+:	0										Number of w+ F (Receiver):	36		Number of w+ M (Receiver):	24	N+:	21
	Yellow +:			Yellow +:													Yellow +:			Yellow +:
	Yellow -:			Yellow -:		DsRd +:	0										Yellow -:			Yellow -:		DsRd +:	17
	Number of wa F (Donor):	94		Number of wa M (Donor):	70	DsRd -:	0										Number of wa F (Donor):	36		Number of wa M (Donor):	30	DsRd -:	4
	N-:	0		NAx:	66	Unscorable M:	5		50.3546	0	0	1.40845	1.2987	312			N-:	2		NAx:	3	Unscorable:	0		44.4444	87.5	5.55556	75	66.6667	126
	DsRd +:	0		DsRd +:	1	DsRd +:	0										DsRd +:	1		DsRd +:	1	DsRd +:	0
	DsRd -:	0		DsRd -:	65	DsRd -:	5										DsRd -:	1		DsRd -:	2	DsRd -:	0
	N+/NAx:	77															N+/NAx:	34
	DsRd +:	1															DsRd +:	23
	DsRd -:	76															DsRd -:	11
	Vial 22			Vial 22													Vial 22			Vial 22
	Number of w+ F (Receiver):	94		Number of w+ M (Receiver):	65	N+:	0										Number of w+ F (Receiver):	53		Number of w+ M (Receiver):	12	N+:	9
	Yellow +:			Yellow +:													Yellow +:			Yellow +:
	Yellow -:			Yellow -:		DsRd +:	0										Yellow -:			Yellow -:		DsRd +:	5
	Number of wa F (Donor):	88		Number of wa M (Donor):	67	DsRd -:	0										Number of wa F (Donor):	54		Number of wa M (Donor):	40	DsRd -:	4
	N-:	0		NAx:	60	Unscorable M:	5		49.2424	0	0	1.53846	1.06383	314			N-:	5		NAx:	3	Unscorable:	0		23.0769	75	9.43396	58.3333	41.5094	159
	DsRd +:	0		DsRd +:	1	DsRd +:	0										DsRd +:	2		DsRd +:	2	DsRd +:	0
	DsRd -:	0		DsRd -:	59	DsRd -:	5										DsRd -:	3		DsRd -:	1	DsRd -:	0
	N+/NAx:	94															N+/NAx:	48
	DsRd +:	1															DsRd +:	20
	DsRd -:	93															DsRd -:	28
	Vial 23			Vial 23													Vial 23			Vial 23
	Number of w+ F (Receiver):	97		Number of w+ M (Receiver):	51	N+:	0										Number of w+ F (Receiver):	31		Number of w+ M (Receiver):	13	N+:	10
	Yellow +:			Yellow +:													Yellow +:			Yellow +:
	Yellow -:			Yellow -:		DsRd +:	0										Yellow -:			Yellow -:		DsRd +:	9
	Number of wa F (Donor):	83		Number of wa M (Donor):	42	DsRd -:	0										Number of wa F (Donor):	27		Number of wa M (Donor):	29	DsRd -:	1
	N-:	0		NAx:	43	Unscorable M:	8		54.8387	0	0	1.96078	18.5567	273			N-:	11		NAx:	3	Unscorable:	0		30.9524	76.9231	35.4839	84.6154	87.0968	100
	DsRd +:	0		DsRd +:	1	DsRd +:	0										DsRd +:	10		DsRd +:	2	DsRd +:	0
	DsRd -:	0		DsRd -:	42	DsRd -:	8										DsRd -:	1		DsRd -:	1	DsRd -:	0
	N+/NAx:	97															N+/NAx:	20
	DsRd +:	18															DsRd +:	17
	DsRd -:	79															DsRd -:	3
	Vial 24			Vial 24													Vial 24			Vial 24
	Number of w+ F (Receiver):	112		Number of w+ M (Receiver):	46	N+:	0										Number of w+ F (Receiver):	45		Number of w+ M (Receiver):	27	N+:	20
	Yellow +:			Yellow +:													Yellow +:			Yellow +:
	Yellow -:			Yellow -:		DsRd +:	0										Yellow -:			Yellow -:		DsRd +:	15
	Number of wa F (Donor):	93		Number of wa M (Donor):	87	DsRd -:	0										Number of wa F (Donor):	53		Number of wa M (Donor):	34	DsRd -:	5
	N-:	0		NAx:	45	Unscorable M:	1		34.5865	0	0	0	0.892857	338			N-:	11		NAx:	7	Unscorable:	0		44.2623	74.0741	24.4444	66.6667	48.8889	159
	DsRd +:	0		DsRd +:	0	DsRd +:	0										DsRd +:	4		DsRd +:	3	DsRd +:	0
	DsRd -:	0		DsRd -:	45	DsRd -:	1										DsRd -:	7		DsRd -:	4	DsRd -:	0
	N+/NAx:	112															N+/NAx:	34
	DsRd +:	1															DsRd +:	18
	DsRd -:	111															DsRd -:	16
																Experiment 3
	Vial 25			Vial 25													Vial 25			Vial 25
	Number of w+ F (Receiver):	95		Number of w+ M (Receiver):	46	N+:	0										Number of w+ F (Receiver):	57		Number of w+ M (Receiver):	22	N+:	15
	Yellow +:			Yellow +:													Yellow +:			Yellow +:
	Yellow -:			Yellow -:		DsRd +:	0										Yellow -:			Yellow -:		DsRd +:	10
	Number of wa F (Donor):	90		Number of wa M (Donor):	50	DsRd -:	0										Number of wa F (Donor):	52		Number of wa M (Donor):	49	DsRd -:	5
	N-:	0		NAx:	40	Unscorable M:	6		47.9167	0	0	2.17391	1.05263	281			N-:	8		NAx:	7	Unscorable:	0		30.9859	68.1818	14.0351	59.0909	59.6491	180
	DsRd +:	0		DsRd +:	1	DsRd +:	0										DsRd +:	6		DsRd +:	3	DsRd +:	0
	DsRd -:	0		DsRd -:	39	DsRd -:	6										DsRd -:	2		DsRd -:	4	DsRd -:	0
	N+/NAx:	95															N+/NAx:	49
	DsRd +:	1															DsRd +:	28
	DsRd -:	94															DsRd -:	21
	Vial 26			Vial 26													Vial 26			Vial 26
	Number of w+ F (Receiver):	100		Number of w+ M (Receiver):	54	N+:	0										Number of w+ F (Receiver):	50		Number of w+ M (Receiver):	23	N+:	17
	Yellow +:			Yellow +:													Yellow +:			Yellow +:
	Yellow -:			Yellow -:		DsRd +:	0										Yellow -:			Yellow -:		DsRd +:	8
	Number of wa F (Donor):	98		Number of wa M (Donor):	66	DsRd -:	0										Number of wa F (Donor):	54		Number of wa M (Donor):	56	DsRd -:	9
	N-:	0		NAx:	54	Unscorable M:	0		45	0	0	1.85185	3	318			N-:	7		NAx:	6	Unscorable:	0		29.1139	73.913	14	56.5217	34	183
	DsRd +:	0		DsRd +:	1	DsRd +:	0										DsRd +:	3		DsRd +:	5	DsRd +:	0
	DsRd -:	0		DsRd -:	53	DsRd -:	0										DsRd -:	4		DsRd -:	1	DsRd -:	0
	N+/NAx:	100															N+/NAx:	43
	DsRd +:	3															DsRd +:	14
	DsRd -:	97															DsRd -:	29
	Vial 27			Vial 27													Vial 27			Vial 27
	Number of w+ F (Receiver):	43		Number of w+ M (Receiver):	36	N+:	1										Number of w+ F (Receiver):	49		Number of w+ M (Receiver):	29	N+:	23
	Yellow +:			Yellow +:													Yellow +:			Yellow +:
	Yellow -:			Yellow -:		DsRd +:	0										Yellow -:			Yellow -:		DsRd +:	19
	Number of wa F (Donor):	37		Number of wa M (Donor):	55	DsRd -:	1										Number of wa F (Donor):	62		Number of wa M (Donor):	49	DsRd -:	4
	N-:	0		NAx:	31	Unscorable M:	4		39.5604	2.77778	0	0	0	171			N-:	5		NAx:	6	Unscorable:	0		37.1795	79.3103	10.2041	79.3103	65.3061	189
	DsRd +:	0		DsRd +:	0	DsRd +:	0										DsRd +:	1		DsRd +:	4	DsRd +:	0
	DsRd -:	0		DsRd -:	31	DsRd -:	4										DsRd -:	4		DsRd -:	2	DsRd -:	0
	N+/NAx:	43															N+/NAx:	44
	DsRd +:	0															DsRd +:	31
	DsRd -:	43															DsRd -:	13
	Vial 28			Vial 28													Vial 28			Vial 28
	Number of w+ F (Receiver):	98		Number of w+ M (Receiver):	40	N+:	1										Number of w+ F (Receiver):	59		Number of w+ M (Receiver):	20	N+:	16
	Yellow +:			Yellow +:													Yellow +:			Yellow +:
	Yellow -:			Yellow -:		DsRd +:	0										Yellow -:			Yellow -:		DsRd +:	13
	Number of wa F (Donor):	83		Number of wa M (Donor):	77	DsRd -:	1										Number of wa F (Donor):	71		Number of wa M (Donor):	62	DsRd -:	3
	N-:	0		NAx:	32	Unscorable M:	7		34.188	2.5	0	0	4.08163	298			N-:	8		NAx:	4	Unscorable:	0		24.3902	80	13.5593	85	69.4915	212
	DsRd +:	0		DsRd +:	0	DsRd +:	0										DsRd +:	3		DsRd +:	4	DsRd +:	0
	DsRd -:	0		DsRd -:	32	DsRd -:	7										DsRd -:	5		DsRd -:	0	DsRd -:	0
	N+/NAx:	98															N+/NAx:	51
	DsRd +:	4															DsRd +:	38
	DsRd -:	94															DsRd -:	13
	Vial 29			Vial 29													Vial 29			Vial 29
	Number of w+ F (Receiver):	80		Number of w+ M (Receiver):	40	N+:	1										Number of w+ F (Receiver):	48		Number of w+ M (Receiver):	23	N+:	19
	Yellow +:			Yellow +:													Yellow +:			Yellow +:
	Yellow -:			Yellow -:		DsRd +:	0										Yellow -:			Yellow -:		DsRd +:	17
	Number of wa F (Donor):	79		Number of wa M (Donor):	65	DsRd -:	1										Number of wa F (Donor):	65		Number of wa M (Donor):	48	DsRd -:	2
	N-:	0		NAx:	37	Unscorable M:	2		38.0952	2.5	0	0	1.25	264			N-:	7		NAx:	3	Unscorable:	1		32.3944	82.6087	14.5833	91.3043	68.75	184
	DsRd +:	0		DsRd +:	0	DsRd +:	0										DsRd +:	4		DsRd +:	3	DsRd +:	1
	DsRd -:	0		DsRd -:	37	DsRd -:	2										DsRd -:	3		DsRd -:	0	DsRd -:	0
	N+/NAx:	80															N+/NAx:	41
	DsRd +:	1															DsRd +:	29
	DsRd -:	79															DsRd -:	12
	Vial 30			Vial 30													Vial 30			Vial 30
	Number of w+ F (Receiver):	73		Number of w+ M (Receiver):	40	N+:	0										Number of w+ F (Receiver):	55		Number of w+ M (Receiver):	30	N+:	28
	Yellow +:			Yellow +:													Yellow +:			Yellow +:
	Yellow -:			Yellow -:		DsRd +:	0										Yellow -:			Yellow -:		DsRd +:	22
	Number of wa F (Donor):	90		Number of wa M (Donor):	73	DsRd -:	0										Number of wa F (Donor):	63		Number of wa M (Donor):	46	DsRd -:	6
	N-:	0		NAx:	39	Unscorable M:	1		35.3982	0	0	0	2.73973	276			N-:	8		NAx:	2	Unscorable:	0		39.4737	93.3333	14.5455	73.3333	67.2727	194
	DsRd +:	0		DsRd +:	0	DsRd +:	0										DsRd +:	7		DsRd +:	0	DsRd +:	0
	DsRd -:	0		DsRd -:	39	DsRd -:	1										DsRd -:	1		DsRd -:	2	DsRd -:	0
	N+/NAx:	73															N+/NAx:	47
	DsRd +:	2															DsRd +:	30
	DsRd -:	71															DsRd -:	17
	Vial 31			Vial 31													Vial 31			Vial 31
	Number of w+ F (Receiver):	49		Number of w+ M (Receiver):	17	N+:	0										Number of w+ F (Receiver):	44		Number of w+ M (Receiver):	25	N+:	15
	Yellow +:			Yellow +:													Yellow +:			Yellow +:
	Yellow -:			Yellow -:		DsRd +:	0										Yellow -:			Yellow -:		DsRd +:	12
	Number of wa F (Donor):	50		Number of wa M (Donor):	43	DsRd -:	0										Number of wa F (Donor):	69		Number of wa M (Donor):	41	DsRd -:	3
	N-:	0		NAx:	17	Unscorable M:	0		28.3333	0	0	0	12.2449	159			N-:	7		NAx:	10	Unscorable:	0		37.8788	60	15.9091	76	77.2727	179
	DsRd +:	0		DsRd +:	0	DsRd +:	0										DsRd +:	7		DsRd +:	7	DsRd +:	0
	DsRd -:	0		DsRd -:	17	DsRd -:	0										DsRd -:	0		DsRd -:	3	DsRd -:	0
	N+/NAx:	49															N+/NAx:	37
	DsRd +:	6															DsRd +:	27
	DsRd -:	43															DsRd -:	10
														6549
																	Vial 32			Vial 32
																	Number of w+ F (Receiver):	45		Number of w+ M (Receiver):	27	N+:	21
																	Yellow +:			Yellow +:
																	Yellow -:			Yellow -:		DsRd +:	15
																	Number of wa F (Donor):	57		Number of wa M (Donor):	45	DsRd -:	6
																	N-:	6		NAx:	4	Unscorable:	2		37.5	77.7778	13.3333	74.0741	71.1111	174
																	DsRd +:	4		DsRd +:	3	DsRd +:	2
																	DsRd -:	2		DsRd -:	1	DsRd -:	0
																	N+/NAx:	39
																	DsRd +:	28
																	DsRd -:	11
																	Vial 33			Vial 33
																	Number of w+ F (Receiver):	40		Number of w+ M (Receiver):	13	N+:	6
																	Yellow +:			Yellow +:
																	Yellow -:			Yellow -:		DsRd +:	4
																	Number of wa F (Donor):	55		Number of wa M (Donor):	58	DsRd -:	2
																	N-:	3		NAx:	7	Unscorable:	0		18.3099	46.1538	7.5	38.4615	55	166
																	DsRd +:	2		DsRd +:	1	DsRd +:	0
																	DsRd -:	1		DsRd -:	6	DsRd -:	0
																	N+/NAx:	37
																	DsRd +:	20
																	DsRd -:	17
																	Vial 34			Vial 34
																	Number of w+ F (Receiver):	42		Number of w+ M (Receiver):	17	N+:	13
																	Yellow +:			Yellow +:
																	Yellow -:			Yellow -:		DsRd +:	10
																	Number of wa F (Donor):	54		Number of wa M (Donor):	48	DsRd -:	3
																	N-:	4		NAx:	3	Unscorable:	1		26.1538	76.4706	9.52381	76.4706	57.1429	161
																	DsRd +:	3		DsRd +:	3	DsRd +:	0
																	DsRd -:	1		DsRd -:	0	DsRd -:	1
																	N+/NAx:	38
																	DsRd +:	20
																	DsRd -:	18
																	Vial 35			Vial 35
																	Number of w+ F (Receiver):	51		Number of w+ M (Receiver):	29	N+:	21
																	Yellow +:			Yellow +:
																	Yellow -:			Yellow -:		DsRd +:	16
																	Number of wa F (Donor):	57		Number of wa M (Donor):	29	DsRd -:	5
																	N-:	10		NAx:	8	Unscorable:	0		50	72.4138	19.6078	72.4138	60.7843	166
																	DsRd +:	4		DsRd +:	5	DsRd +:	0
																	DsRd -:	6		DsRd -:	3	DsRd -:	0
																	N+/NAx:	41
																	DsRd +:	27
																	DsRd -:	14
																	Vial 36			Vial 36
																	Number of w+ F (Receiver):	32		Number of w+ M (Receiver):	16	N+:	10
																	Yellow +:			Yellow +:
																	Yellow -:			Yellow -:		DsRd +:	6
																	Number of wa F (Donor):	55		Number of wa M (Donor):	50	DsRd -:	4
																	N-:	2		NAx:	6	Unscorable:	0		24.2424	62.5	6.25	68.75	53.125	153
																	DsRd +:	1		DsRd +:	5	DsRd +:	0
																	DsRd -:	1		DsRd -:	1	DsRd -:	0
																	N+/NAx:	30
																	DsRd +:	16
																	DsRd -:	14
																	Vial 37			Vial 37
																	Number of w+ F (Receiver):	47		Number of w+ M (Receiver):	19	N+:	15
																	Yellow +:			Yellow +:
																	Yellow -:			Yellow -:		DsRd +:	13
																	Number of wa F (Donor):	50		Number of wa M (Donor):	34	DsRd -:	2
																	N-:	7		NAx:	4	Unscorable:	0		35.8491	78.9474	14.8936	84.2105	53.1915	150
																	DsRd +:	4		DsRd +:	3	DsRd +:	0
																	DsRd -:	3		DsRd -:	1	DsRd -:	0
																	N+/NAx:	40
																	DsRd +:	21
																	DsRd -:	19
																														5848

## Sheet: S8
S8a
N+S/Y M	N+S/Y Cas9 M	yccN N+S/N+S F	yccN N+S/N+S Cas9 F	dead pupae	dead pupae Cas9
58	39	66	0	1	30
25	43	24	0	0	20
16	37	28	0	0	18
25	43	21	0	0	20
33	17	19	0	0	18
49	31	33	0	1	16
32	39	44	0	0	16
34	36	28	0	1	15
14	39	36	0	0	20
	33		0	0	21
			0
S8b
w- dads//live flies	Cas9 dads /live flies	w- dads/dead pupae	Cas9 dads /dead pupae
141	0	0	185
128	0	0	168
150	0	0	132
138	0	0	154
119	0	0	110
113	0	0	108
89	0	0	105
116	0	0	78

## Sheet: S9
y and N cuts	N only cut	y and N cuts	N only cut
%DsRd M	%DsRd M	%Ax M	%Ax M
85.7143	0	95.2381	76.9231
50	1	100	91.6667
36.3636	0	100	100
53.3333	0	93.3333	69.2308
64.7059	0	76.4706	83.3333
60	0	90	100
46.1538	0	100	100
72.7273	0	90.9091	100
71.4286	0	100	100
78.5714	7.14286	100	92.8571
58.8235	0	100	100
80	0	100	87.5
84.2105	12.5	94.7368	75
71.4286	10	92.8571	100
75	1	95	83.3333
84	0	100	93.3333
68.1818	0	100	90.9091
76.9231	1	92.3077	83.3333
66.6667	0	100	100
77.2727	0	100	83.3333
75	2	100	83.3333
100	0	100	100
63.6364	0	100	88.8889
100	1	100	92.8571
85.7143	1	100	71.4286
69.2308	0	100	100
45.4545	0	100	70
70.5882	0	100	57.1429
77.7778	0	100	81.8182
100	0	100	100
	0		72.2222
	0		62.5
	0		66.6667
	0		67.8571
	0		100

[truncated: 4 more sheets: S10, S11, S12, S13]
